# Supplementary material for: [Bis(3,5-dimethyl­pyrazol-1-yl)methane]{N-[1-(2-oxidophen­yl)ethyl­idene]-dl-alaninato}copper(II) monohydrate
Source: Acta Crystallogr Sect E Struct Rep Online. 2008 Nov 13;64(Pt 12):m1553. doi: 10.1107/S1600536808037264 (PMC2960032; doi:10.1107/S1600536808037264)
Supplement: Supplementary file 1 [file e-64-m1553-sup1.cif]

##############################################################################
###                                                                        ###
###        Electronic paper (Acta Crystallographica Section E)             ###
###                                                                        ###
##############################################################################
#                                                                            #
# This CIF contains the data in a paper accepted for publication in Acta     #
# Crystallographica Section E. It conforms to the requirements of Notes      #
# for Authors for Section E, and has been peer reviewed under the auspices   #
# of the IUCr Commission on Journals.                                        #
#                                                                            #
# Full details of the Crystallographic Information File format               #
# are given in the paper "The Crystallographic Information File (CIF):       #
# a New Standard Archive File for Crystallography" by S. R. Hall, F. H.      #
# Allen and I. D. Brown [Acta Cryst. (1991), A47, 655-685].                  #
#                                                                            #
# The current version of the core CIF dictionary is obtainable from          #
# ftp://ftp.iucr.org/pub/cif_core.dic. The current version number is 2.4.    #
#                                                                            #
# Software is freely available for graphical display of the structure(s) in  #
# this CIF.  For information consult the CIF home page http://www.iucr.org/  #
# cif/home.html                                                              #
#                                                                            #
# This file may be used for bona fide research purposes within the           #
# scientific community so long as proper attribution is given to the journal # 
# article from which it was obtained.                                        #
#                                                                            #
##############################################################################
                                             
data_global
_audit_creation_method     'SHELXL-97'
_journal_date_recd_electronic     2008-09-08
_journal_date_accepted     2008-11-11
_journal_name_full     'Acta Crystallographica, Section E'
_journal_year     2008
_journal_volume     64
_journal_issue     12
_journal_page_first     m1553
_journal_page_last     m1553
_journal_paper_category     QM
_journal_coeditor_code     BQ2096
_publ_contact_author_name     'Zhao, Gan-Qing'
_publ_contact_author_address
;
  School of Chemistry and Chemical Engineering
    Pingdingshan University
    Pingdingshan 467000
    People's Republic of China
;
_publ_contact_author_email     zgq1118@163.com
_publ_contact_author_fax     '86 375 4910185'
_publ_contact_author_phone     '86 375 4910032'
_publ_section_title
;\
[Bis(3,5-dimethylpyrazol-1-yl)methane]{<i>N</i>-[1-(2-oxidophenyl)ethylidene]-\
DL-alaninato}copper(II) monohydrate
;
loop_
    _publ_author_name
    _publ_author_footnote
    _publ_author_address
    'Zhao, Gan-Qing' .
; School of Chemistry and Chemical Engineering
    Pingdingshan University
    Pingdingshan 467000
    People's Republic of China
;
    'Xue, Ling-Wei' .
;
  School of Chemistry and Chemical Engineering
    Pingdingshan University
    Pingdingshan 467000
    People's Republic of China
;
    'Hao, Cheng-Jun' .
; School of Chemistry and Chemical Engineering
    Pingdingshan University
    Pingdingshan 467000
    People's Republic of China
;
    'Chen, Li-Hua' .
; School of Chemistry and Chemical Engineering
    Pingdingshan University
    Pingdingshan 467000
    People's Republic of China
;
    'Wu, Hua-Tao' .
; School of Chemistry and Chemical Engineering
    Pingdingshan University
    Pingdingshan 467000
    People's Republic of China
;
data_I
_chemical_name_systematic
;\
[Bis(3,5-dimethylpyrazol-1-yl)methane]{<i>N</i>-[1-(2-
oxidophenyl)ethylidene]-DL-alaninato}copper(II) monohydrate
;
_chemical_name_common     ?
_chemical_formula_moiety     'C22 H27 Cu N5 O3, H2 O'
_chemical_formula_sum     'C22 H29 Cu N5 O4'
_chemical_formula_structural     ?
_chemical_formula_analytical     ?
_chemical_formula_iupac     '[Cu (C11 H11 N O3) (C11 H16 N4)], H2 O1'
_chemical_formula_weight     491.04
_chemical_melting_point     ?
_symmetry_cell_setting     Monoclinic
_symmetry_space_group_name_H-M     'P 21/c'
_symmetry_space_group_name_Hall     '-P 2ybc'
loop_
    _symmetry_equiv_pos_as_xyz
    'x, y, z'
    '-x, y+1/2, -z+1/2'
    '-x, -y, -z'
    'x, -y-1/2, z-1/2'
_cell_length_a     13.365(3)
_cell_length_b     7.8602(15)
_cell_length_c     23.404(4)
_cell_angle_alpha     90.00
_cell_angle_beta     102.315(2)
_cell_angle_gamma     90.00
_cell_volume     2402.1(8)
_cell_formula_units_Z     4
_cell_measurement_reflns_used     3344
_cell_measurement_theta_min     2.61
_cell_measurement_theta_max     23.86
_cell_measurement_temperature     293(2)
_exptl_crystal_description     block
_exptl_crystal_colour     'dark blue'
_exptl_crystal_size_max     0.36
_exptl_crystal_size_mid     0.25
_exptl_crystal_size_min     0.20
_exptl_crystal_density_diffrn     1.358
_exptl_crystal_density_meas     ?
_exptl_crystal_density_method     'not measured'
_exptl_crystal_F_000     1028
_exptl_absorpt_coefficient_mu     0.946
_exptl_absorpt_correction_type     multi-scan
_exptl_absorpt_process_details     '(SADABS; Sheldrick, 1996)'
_exptl_absorpt_correction_T_min     0.7271
_exptl_absorpt_correction_T_max     0.8334
_exptl_special_details
;
;
_diffrn_ambient_temperature     293(2)
_diffrn_radiation_type     MoK\a
_diffrn_radiation_wavelength     0.71073
_diffrn_radiation_source     'fine-focus sealed tube'
_diffrn_radiation_monochromator     graphite
_diffrn_measurement_device_type     'Bruker SMART CCD area-detector'
_diffrn_measurement_method     '\f and \w'
_diffrn_detector_area_resol_mean     ?
_diffrn_reflns_number     14432
_diffrn_reflns_av_R_equivalents     0.0543
_diffrn_reflns_av_sigmaI/netI     0.0673
_diffrn_reflns_theta_min     2.10
_diffrn_reflns_theta_max     27.63
_diffrn_reflns_theta_full     27.63
_diffrn_measured_fraction_theta_max     0.982
_diffrn_measured_fraction_theta_full     0.982
_diffrn_reflns_limit_h_min     -12
_diffrn_reflns_limit_h_max     17
_diffrn_reflns_limit_k_min     -10
_diffrn_reflns_limit_k_max     10
_diffrn_reflns_limit_l_min     -30
_diffrn_reflns_limit_l_max     27
_diffrn_standards_number     ?
_diffrn_standards_interval_count     ?
_diffrn_standards_interval_time     ?
_diffrn_standards_decay_%     ?
_refine_special_details
;
Refinement of <i>F</i>^2^ against ALL reflections. The weighted <i>R</i>-factor
<i>wR</i> and goodness of fit <i>S</i> are based on <i>F</i>^2^, conventional
<i>R</i>-factors <i>R</i> are based on <i>F</i>, with <i>F</i> set to zero for
negative <i>F</i>^2^. The threshold expression of <i>F</i>^2^ >
\s(<i>F</i>^2^) is used only for calculating <i>R</i>-factors(gt) <i>etc</i>.
and is not relevant to the choice of reflections for refinement.
<i>R</i>-factors based on <i>F</i>^2^ are statistically about twice as large
as those based on <i>F</i>, and <i>R</i>- factors based on ALL data will be
even larger.
;
_reflns_number_total     5500
_reflns_number_gt     3724
_reflns_threshold_expression     I>2\s(I)
_refine_ls_structure_factor_coef     Fsqd
_refine_ls_matrix_type     full
_refine_ls_R_factor_all     0.0822
_refine_ls_R_factor_gt     0.0517
_refine_ls_wR_factor_gt     0.1326
_refine_ls_wR_factor_ref     0.1501
_refine_ls_goodness_of_fit_ref     1.021
_refine_ls_restrained_S_all     1.021
_refine_ls_number_reflns     5500
_refine_ls_number_parameters     296
_refine_ls_number_restraints     0
_refine_ls_hydrogen_treatment     constr
_refine_ls_weighting_scheme     calc
_refine_ls_weighting_details
         'calc w=1/[\s^2^(Fo^2^)+(0.0715P)^2^+0.4661P] where P=(Fo^2^+2Fc^2^)/3'
_atom_sites_solution_hydrogens     geom
_atom_sites_solution_primary     direct
_atom_sites_solution_secondary     difmap
_refine_ls_shift/su_max     0.001
_refine_ls_shift/su_mean     0.000
_refine_diff_density_max     0.787
_refine_diff_density_min     -0.533
_refine_ls_extinction_method     none
_refine_ls_extinction_coef     ?
loop_
    _atom_type_symbol
    _atom_type_description
    _atom_type_scat_dispersion_real
    _atom_type_scat_dispersion_imag
    _atom_type_scat_source
    'C' 'C' 0.0033 0.0016
                         'International Tables Vol C Tables 4.2.6.8 and 6.1.1.4'
    'H' 'H' 0.0000 0.0000
                         'International Tables Vol C Tables 4.2.6.8 and 6.1.1.4'
    'N' 'N' 0.0061 0.0033
                         'International Tables Vol C Tables 4.2.6.8 and 6.1.1.4'
    'O' 'O' 0.0106 0.0060
                         'International Tables Vol C Tables 4.2.6.8 and 6.1.1.4'
    'Cu' 'Cu' 0.3201 1.2651
                         'International Tables Vol C Tables 4.2.6.8 and 6.1.1.4'
_computing_data_collection     'SMART (Bruker, 2000)'
_computing_cell_refinement     'SMART (Bruker, 2000)'
_computing_data_reduction     'SAINT (Bruker, 2000)'
_computing_structure_solution     'SHELXS97 (Sheldrick, 2008)'
_computing_structure_refinement     'SHELXL97 (Sheldrick, 2008)'
_computing_molecular_graphics     'SHELXTL (Sheldrick, 2008)'
_computing_publication_material     'SHELXTL (Sheldrick, 2008)'
loop_
    _atom_site_type_symbol
    _atom_site_label
    _atom_site_fract_x
    _atom_site_fract_y
    _atom_site_fract_z
    _atom_site_U_iso_or_equiv
    _atom_site_adp_type
    _atom_site_calc_flag
    _atom_site_refinement_flags
    _atom_site_occupancy
    _atom_site_disorder_assembly
    _atom_site_disorder_group
    C C1 0.8201(2) 0.6577(4) 0.77226(13) 0.0495(8) Uani d . 1 . .
    C C2 0.8236(3) 0.6612(6) 0.83301(14) 0.0657(10) Uani d . 1 . .
    H H2 0.7623 0.6597 0.8457 0.079 Uiso calc R 1 . .
    C C3 0.9132(3) 0.6666(6) 0.87380(16) 0.0758(12) Uani d . 1 . .
    H H3 0.9122 0.6682 0.9134 0.091 Uiso calc R 1 . .
    C C4 1.0060(3) 0.6697(6) 0.85614(16) 0.0777(12) Uani d . 1 . .
    H H4 1.0675 0.6774 0.8835 0.093 Uiso calc R 1 . .
    C C5 1.0049(3) 0.6611(5) 0.79729(16) 0.0657(10) Uani d . 1 . .
    H H5 1.0673 0.6589 0.7858 0.079 Uiso calc R 1 . .
    C C6 0.9140(2) 0.6554(4) 0.75344(14) 0.0473(8) Uani d . 1 . .
    C C7 0.9202(2) 0.6387(4) 0.69200(14) 0.0460(7) Uani d . 1 . .
    C C8 0.8453(2) 0.5740(4) 0.59087(13) 0.0477(8) Uani d . 1 . .
    H H8 0.9104 0.5182 0.5896 0.057 Uiso calc R 1 . .
    C C9 0.7567(3) 0.4588(5) 0.56306(14) 0.0519(8) Uani d . 1 . .
    C C10 1.0249(2) 0.6546(6) 0.67706(17) 0.0690(11) Uani d . 1 . .
    H H10A 1.0172 0.6609 0.6354 0.104 Uiso calc R 1 . .
    H H10B 1.0657 0.5571 0.6917 0.104 Uiso calc R 1 . .
    H H10C 1.0581 0.7558 0.6947 0.104 Uiso calc R 1 . .
    C C11 0.8367(3) 0.7413(5) 0.55651(16) 0.0692(11) Uani d . 1 . .
    H H11A 0.8971 0.8084 0.5701 0.104 Uiso calc R 1 . .
    H H11B 0.7777 0.8032 0.5622 0.104 Uiso calc R 1 . .
    H H11C 0.8300 0.7171 0.5157 0.104 Uiso calc R 1 . .
    C C12 0.6251(2) 0.9931(4) 0.62768(14) 0.0477(7) Uani d . 1 . .
    C C13 0.5374(3) 1.0828(4) 0.60353(17) 0.0594(9) Uani d . 1 . .
    H H13 0.5290 1.2003 0.6039 0.071 Uiso calc R 1 . .
    C C14 0.4655(3) 0.9659(4) 0.57912(15) 0.0510(8) Uani d . 1 . .
    C C15 0.3571(3) 0.9869(6) 0.5464(2) 0.0819(13) Uani d . 1 . .
    H H15A 0.3469 0.9248 0.5103 0.123 Uiso calc R 1 . .
    H H15B 0.3432 1.1053 0.5383 0.123 Uiso calc R 1 . .
    H H15C 0.3115 0.9440 0.5697 0.123 Uiso calc R 1 . .
    C C16 0.7269(3) 1.0596(5) 0.66044(19) 0.0730(12) Uani d . 1 . .
    H H16A 0.7522 0.9881 0.6936 0.110 Uiso calc R 1 . .
    H H16B 0.7186 1.1735 0.6735 0.110 Uiso calc R 1 . .
    H H16C 0.7747 1.0595 0.6351 0.110 Uiso calc R 1 . .
    C C17 0.4717(2) 0.6429(4) 0.57657(12) 0.0411(7) Uani d . 1 . .
    H H17A 0.5156 0.5804 0.5559 0.049 Uiso calc R 1 . .
    H H17B 0.4041 0.6494 0.5513 0.049 Uiso calc R 1 . .
    C C18 0.3806(2) 0.5024(5) 0.64872(15) 0.0504(8) Uani d . 1 . .
    C C19 0.4159(3) 0.4218(4) 0.70075(16) 0.0586(9) Uani d . 1 . .
    H H19 0.3761 0.3709 0.7241 0.070 Uiso calc R 1 . .
    C C20 0.5217(3) 0.4297(4) 0.71236(14) 0.0491(8) Uani d . 1 . .
    C C21 0.5955(3) 0.3618(6) 0.76487(17) 0.0787(12) Uani d . 1 . .
    H H21A 0.6578 0.3282 0.7538 0.118 Uiso calc R 1 . .
    H H21B 0.5657 0.2651 0.7801 0.118 Uiso calc R 1 . .
    H H21C 0.6101 0.4486 0.7943 0.118 Uiso calc R 1 . .
    C C22 0.2745(3) 0.5421(6) 0.61745(19) 0.0811(13) Uani d . 1 . .
    H H22A 0.2645 0.5038 0.5777 0.122 Uiso calc R 1 . .
    H H22B 0.2635 0.6627 0.6180 0.122 Uiso calc R 1 . .
    H H22C 0.2268 0.4854 0.6364 0.122 Uiso calc R 1 . .
    Cu Cu1 0.69565(3) 0.58580(5) 0.659531(15) 0.03989(15) Uani d . 1 . .
    N N1 0.83952(18) 0.6059(3) 0.65209(11) 0.0421(6) Uani d . 1 . .
    N N2 0.61092(17) 0.8286(3) 0.61916(11) 0.0432(6) Uani d . 1 . .
    N N3 0.51185(17) 0.8133(3) 0.58899(10) 0.0402(6) Uani d . 1 . .
    N N4 0.55252(18) 0.5077(3) 0.66850(11) 0.0428(6) Uani d . 1 . .
    N N5 0.46534(18) 0.5521(3) 0.62967(11) 0.0411(6) Uani d . 1 . .
    O O1 0.72874(16) 0.6610(3) 0.73752(9) 0.0561(6) Uani d . 1 . .
    O O2 0.67815(16) 0.4594(3) 0.58584(9) 0.0503(6) Uani d . 1 . .
    O O3 0.7635(2) 0.3745(4) 0.51962(12) 0.0863(10) Uani d . 1 . .
    O O4 0.9427(3) 0.3264(13) 0.48232(19) 0.269(5) Uani d . 1 . .
loop_
    _atom_site_aniso_label
    _atom_site_aniso_U_11
    _atom_site_aniso_U_22
    _atom_site_aniso_U_33
    _atom_site_aniso_U_12
    _atom_site_aniso_U_13
    _atom_site_aniso_U_23
    C1 0.0451(18) 0.054(2) 0.0463(18) 0.0114(15) 0.0040(15) -0.0053(15)
    C2 0.057(2) 0.096(3) 0.0428(19) 0.016(2) 0.0085(17) -0.0079(18)
    C3 0.077(3) 0.102(3) 0.043(2) 0.019(2) 0.003(2) -0.007(2)
    C4 0.059(3) 0.110(4) 0.053(2) 0.023(2) -0.0117(19) -0.013(2)
    C5 0.0406(19) 0.087(3) 0.064(2) 0.0130(19) -0.0011(17) -0.010(2)
    C6 0.0365(17) 0.0529(19) 0.0495(18) 0.0100(14) 0.0022(14) -0.0056(15)
    C7 0.0319(16) 0.0505(19) 0.0542(19) 0.0051(13) 0.0063(14) 0.0006(15)
    C8 0.0319(16) 0.071(2) 0.0423(17) 0.0032(15) 0.0116(13) -0.0015(15)
    C9 0.0422(18) 0.072(2) 0.0412(17) 0.0053(16) 0.0081(14) -0.0056(15)
    C10 0.0305(18) 0.105(3) 0.071(2) -0.0030(19) 0.0106(17) -0.013(2)
    C11 0.058(2) 0.093(3) 0.061(2) -0.001(2) 0.0220(18) 0.019(2)
    C12 0.0421(18) 0.0425(19) 0.058(2) -0.0077(14) 0.0094(15) 0.0009(15)
    C13 0.057(2) 0.0430(19) 0.072(2) 0.0043(16) 0.0015(19) -0.0004(16)
    C14 0.0444(18) 0.052(2) 0.055(2) 0.0094(15) 0.0066(15) 0.0041(15)
    C15 0.056(2) 0.079(3) 0.096(3) 0.021(2) -0.015(2) -0.001(3)
    C16 0.051(2) 0.064(3) 0.096(3) -0.0145(18) -0.002(2) -0.009(2)
    C17 0.0341(16) 0.0482(18) 0.0402(16) -0.0048(13) 0.0059(13) -0.0052(13)
    C18 0.0394(17) 0.059(2) 0.057(2) -0.0143(16) 0.0188(15) -0.0086(16)
    C19 0.054(2) 0.068(2) 0.062(2) -0.0176(17) 0.0295(18) -0.0038(18)
    C20 0.058(2) 0.0458(19) 0.0480(18) -0.0049(15) 0.0206(16) 0.0004(14)
    C21 0.088(3) 0.084(3) 0.063(2) -0.001(2) 0.015(2) 0.027(2)
    C22 0.037(2) 0.121(4) 0.087(3) -0.013(2) 0.019(2) 0.006(3)
    Cu1 0.0293(2) 0.0490(3) 0.0421(2) 0.00231(15) 0.00949(15) -0.00283(16)
    N1 0.0319(13) 0.0521(16) 0.0421(14) 0.0036(11) 0.0074(11) 0.0015(11)
    N2 0.0263(12) 0.0471(16) 0.0528(15) -0.0040(11) 0.0008(11) 0.0023(12)
    N3 0.0311(13) 0.0443(15) 0.0441(13) 0.0003(11) 0.0056(11) 0.0014(11)
    N4 0.0390(14) 0.0445(15) 0.0462(14) -0.0040(12) 0.0119(12) 0.0031(12)
    N5 0.0309(13) 0.0526(16) 0.0414(14) -0.0067(11) 0.0111(11) -0.0009(11)
    O1 0.0336(12) 0.0861(17) 0.0478(13) 0.0080(11) 0.0069(10) -0.0120(12)
    O2 0.0379(12) 0.0612(15) 0.0548(13) -0.0025(10) 0.0167(10) -0.0111(10)
    O3 0.0584(17) 0.142(3) 0.0650(17) -0.0115(16) 0.0265(14) -0.0473(17)
    O4 0.082(3) 0.624(14) 0.103(3) 0.110(5) 0.026(2) -0.007(5)
_geom_special_details
;
All e.s.d.'s (except the e.s.d. in the dihedral angle between two l.s. planes)
are estimated using the full covariance matrix. The cell e.s.d.'s are taken
into account individually in the estimation of e.s.d.'s in distances, angles
and torsion angles; correlations between e.s.d.'s in cell parameters are only
used when they are defined by crystal symmetry. An approximate (isotropic)
treatment of cell e.s.d.'s is used for estimating e.s.d.'s involving l.s.
planes.
;
loop_
    _geom_bond_atom_site_label_1
    _geom_bond_atom_site_label_2
    _geom_bond_site_symmetry_2
    _geom_bond_distance
    _geom_bond_publ_flag
    C1 O1 . 1.314(4) ?
    C1 C2 . 1.413(4) ?
    C1 C6 . 1.417(4) ?
    C2 C3 . 1.364(5) ?
    C2 H2 . 0.9300 ?
    C3 C4 . 1.388(6) ?
    C3 H3 . 0.9300 ?
    C4 C5 . 1.376(5) ?
    C4 H4 . 0.9300 ?
    C5 C6 . 1.414(4) ?
    C5 H5 . 0.9300 ?
    C6 C7 . 1.464(4) ?
    C7 N1 . 1.293(4) ?
    C7 C10 . 1.518(4) ?
    C8 N1 . 1.473(4) ?
    C8 C9 . 1.522(5) ?
    C8 C11 . 1.533(5) ?
    C8 H8 . 0.9800 ?
    C9 O3 . 1.233(4) ?
    C9 O2 . 1.275(4) ?
    C10 H10A . 0.9600 ?
    C10 H10B . 0.9600 ?
    C10 H10C . 0.9600 ?
    C11 H11A . 0.9600 ?
    C11 H11B . 0.9600 ?
    C11 H11C . 0.9600 ?
    C12 N2 . 1.316(4) ?
    C12 C13 . 1.381(5) ?
    C12 C16 . 1.505(5) ?
    C13 C14 . 1.364(5) ?
    C13 H13 . 0.9300 ?
    C14 N3 . 1.348(4) ?
    C14 C15 . 1.497(4) ?
    C15 H15A . 0.9600 ?
    C15 H15B . 0.9600 ?
    C15 H15C . 0.9600 ?
    C16 H16A . 0.9600 ?
    C16 H16B . 0.9600 ?
    C16 H16C . 0.9600 ?
    C17 N3 . 1.449(4) ?
    C17 N5 . 1.451(4) ?
    C17 H17A . 0.9700 ?
    C17 H17B . 0.9700 ?
    C18 N5 . 1.361(4) ?
    C18 C19 . 1.364(5) ?
    C18 C22 . 1.483(5) ?
    C19 C20 . 1.384(5) ?
    C19 H19 . 0.9300 ?
    C20 N4 . 1.334(4) ?
    C20 C21 . 1.500(5) ?
    C21 H21A . 0.9600 ?
    C21 H21B . 0.9600 ?
    C21 H21C . 0.9600 ?
    C22 H22A . 0.9600 ?
    C22 H22B . 0.9600 ?
    C22 H22C . 0.9600 ?
    Cu1 O1 . 1.879(2) y
    Cu1 O2 . 1.961(2) y
    Cu1 N1 . 1.974(2) y
    Cu1 N4 . 2.062(2) y
    Cu1 N2 . 2.315(3) y
    N2 N3 . 1.367(3) ?
    N4 N5 . 1.362(3) ?
loop_
    _geom_angle_atom_site_label_1
    _geom_angle_atom_site_label_2
    _geom_angle_atom_site_label_3
    _geom_angle_site_symmetry_1
    _geom_angle_site_symmetry_3
    _geom_angle
    _geom_angle_publ_flag
    O1 C1 C2 . . 116.7(3) ?
    O1 C1 C6 . . 125.1(3) ?
    C2 C1 C6 . . 118.1(3) ?
    C3 C2 C1 . . 122.8(4) ?
    C3 C2 H2 . . 118.6 ?
    C1 C2 H2 . . 118.6 ?
    C2 C3 C4 . . 119.9(3) ?
    C2 C3 H3 . . 120.0 ?
    C4 C3 H3 . . 120.0 ?
    C5 C4 C3 . . 118.6(3) ?
    C5 C4 H4 . . 120.7 ?
    C3 C4 H4 . . 120.7 ?
    C4 C5 C6 . . 123.5(4) ?
    C4 C5 H5 . . 118.3 ?
    C6 C5 H5 . . 118.3 ?
    C5 C6 C1 . . 117.1(3) ?
    C5 C6 C7 . . 119.7(3) ?
    C1 C6 C7 . . 123.1(3) ?
    N1 C7 C6 . . 120.9(3) ?
    N1 C7 C10 . . 121.2(3) ?
    C6 C7 C10 . . 117.8(3) ?
    N1 C8 C9 . . 108.6(2) ?
    N1 C8 C11 . . 110.5(3) ?
    C9 C8 C11 . . 108.8(3) ?
    N1 C8 H8 . . 109.6 ?
    C9 C8 H8 . . 109.6 ?
    C11 C8 H8 . . 109.6 ?
    O3 C9 O2 . . 124.0(3) ?
    O3 C9 C8 . . 119.0(3) ?
    O2 C9 C8 . . 117.0(3) ?
    C7 C10 H10A . . 109.5 ?
    C7 C10 H10B . . 109.5 ?
    H10A C10 H10B . . 109.5 ?
    C7 C10 H10C . . 109.5 ?
    H10A C10 H10C . . 109.5 ?
    H10B C10 H10C . . 109.5 ?
    C8 C11 H11A . . 109.5 ?
    C8 C11 H11B . . 109.5 ?
    H11A C11 H11B . . 109.5 ?
    C8 C11 H11C . . 109.5 ?
    H11A C11 H11C . . 109.5 ?
    H11B C11 H11C . . 109.5 ?
    N2 C12 C13 . . 111.0(3) ?
    N2 C12 C16 . . 120.2(3) ?
    C13 C12 C16 . . 128.8(3) ?
    C14 C13 C12 . . 106.7(3) ?
    C14 C13 H13 . . 126.6 ?
    C12 C13 H13 . . 126.6 ?
    N3 C14 C13 . . 105.7(3) ?
    N3 C14 C15 . . 123.0(3) ?
    C13 C14 C15 . . 131.2(3) ?
    C14 C15 H15A . . 109.5 ?
    C14 C15 H15B . . 109.5 ?
    H15A C15 H15B . . 109.5 ?
    C14 C15 H15C . . 109.5 ?
    H15A C15 H15C . . 109.5 ?
    H15B C15 H15C . . 109.5 ?
    C12 C16 H16A . . 109.5 ?
    C12 C16 H16B . . 109.5 ?
    H16A C16 H16B . . 109.5 ?
    C12 C16 H16C . . 109.5 ?
    H16A C16 H16C . . 109.5 ?
    H16B C16 H16C . . 109.5 ?
    N3 C17 N5 . . 111.7(2) ?
    N3 C17 H17A . . 109.3 ?
    N5 C17 H17A . . 109.3 ?
    N3 C17 H17B . . 109.3 ?
    N5 C17 H17B . . 109.3 ?
    H17A C17 H17B . . 107.9 ?
    N5 C18 C19 . . 105.8(3) ?
    N5 C18 C22 . . 123.6(3) ?
    C19 C18 C22 . . 130.6(3) ?
    C18 C19 C20 . . 107.4(3) ?
    C18 C19 H19 . . 126.3 ?
    C20 C19 H19 . . 126.3 ?
    N4 C20 C19 . . 109.9(3) ?
    N4 C20 C21 . . 122.5(3) ?
    C19 C20 C21 . . 127.6(3) ?
    C20 C21 H21A . . 109.5 ?
    C20 C21 H21B . . 109.5 ?
    H21A C21 H21B . . 109.5 ?
    C20 C21 H21C . . 109.5 ?
    H21A C21 H21C . . 109.5 ?
    H21B C21 H21C . . 109.5 ?
    C18 C22 H22A . . 109.5 ?
    C18 C22 H22B . . 109.5 ?
    H22A C22 H22B . . 109.5 ?
    C18 C22 H22C . . 109.5 ?
    H22A C22 H22C . . 109.5 ?
    H22B C22 H22C . . 109.5 ?
    O1 Cu1 O2 . . 166.62(10) ?
    O1 Cu1 N1 . . 91.65(10) ?
    O2 Cu1 N1 . . 84.17(9) ?
    O1 Cu1 N4 . . 91.49(10) ?
    O2 Cu1 N4 . . 89.98(9) ?
    N1 Cu1 N4 . . 167.22(10) ?
    O1 Cu1 N2 . . 97.50(10) ?
    O2 Cu1 N2 . . 95.87(9) ?
    N1 Cu1 N2 . . 107.40(9) ?
    N4 Cu1 N2 . . 84.45(9) ?
    C7 N1 C8 . . 121.9(3) ?
    C7 N1 Cu1 . . 129.1(2) ?
    C8 N1 Cu1 . . 109.07(18) ?
    C12 N2 N3 . . 104.9(2) ?
    C12 N2 Cu1 . . 134.91(19) ?
    N3 N2 Cu1 . . 118.30(18) ?
    C14 N3 N2 . . 111.7(3) ?
    C14 N3 C17 . . 130.7(3) ?
    N2 N3 C17 . . 117.5(2) ?
    C20 N4 N5 . . 105.7(2) ?
    C20 N4 Cu1 . . 131.3(2) ?
    N5 N4 Cu1 . . 122.41(18) ?
    C18 N5 N4 . . 111.2(2) ?
    C18 N5 C17 . . 128.8(3) ?
    N4 N5 C17 . . 120.0(2) ?
    C1 O1 Cu1 . . 126.14(19) ?
    C9 O2 Cu1 . . 114.6(2) ?
