# Supplementary material for: [Bis(3,5-dimethyl­pyrazol-1-yl)methane]{N-[1-(2-oxidophen­yl)ethyl­idene]-dl-alaninato}copper(II) monohydrate
Source: Acta Crystallogr Sect E Struct Rep Online. 2008 Nov 13;64(Pt 12):m1553. doi: 10.1107/S1600536808037264 (PMC2960032; doi:10.1107/S1600536808037264)
Supplement: Supplementary file 2 [file e-64-m1553-Isup2.hkl]

# 
# h,k,l, Fc-squared, Fo-squared, sigma(Fo-squared) and status flag 
# 
data_I
_shelx_title ' I in space group P2(1)/c' 
_shelx_refln_list_code          4 
_shelx_F_calc_maximum      203.14 
_exptl_crystal_F_000      1028.00 
_reflns_d_resolution_high  0.7662 
 
loop_ 
 _symmetry_equiv_pos_as_xyz 
 'x, y, z' 
 '-x, y+1/2, -z+1/2' 
 '-x, -y, -z' 
 'x, -y-1/2, z-1/2' 
 
_cell_length_a    13.3650 
_cell_length_b     7.8602 
_cell_length_c    23.4040 
_cell_angle_alpha  90.000 
_cell_angle_beta  102.315 
_cell_angle_gamma  90.000 
 
_shelx_F_squared_multiplier     1.000 
 
loop_ 
 _refln_index_h 
 _refln_index_k 
 _refln_index_l 
 _refln_F_squared_calc 
 _refln_F_squared_meas 
 _refln_F_squared_sigma 
 _refln_observed_status 
   2   0   0       24.62       13.83      3.32 o 
   3   0   0     2954.18     3644.29    143.43 o 
   4   0   0     6962.64     7932.44    309.42 o 
   5   0   0     7891.97     9111.11    355.85 o 
   6   0   0     1608.04     1538.49     66.62 o 
   7   0   0     2401.97     2712.84    112.93 o 
   8   0   0     1498.39     1475.80     66.85 o 
   9   0   0     1855.70     1916.58     86.96 o 
  10   0   0     1237.34     1318.05     63.38 o 
  11   0   0      168.69      161.95     31.18 o 
  12   0   0       32.44       23.99     20.14 o 
  13   0   0     3640.75     3721.94    229.18 o 
  14   0   0      192.67      149.42     36.43 o 
  15   0   0      206.23      228.44     43.90 o 
  16   0   0       17.64       27.42     27.56 o 
  17   0   0       11.45      -22.46     31.00 o 
   1   1   0    13461.52    12468.46    334.63 o 
   2   1   0     3521.64     3008.55     94.94 o 
   3   1   0      179.79      225.51     24.73 o 
   4   1   0      149.01      109.54      6.48 o 
   5   1   0     7206.38     8201.33    273.82 o 
   6   1   0     1608.11     1499.66     45.82 o 
   7   1   0       26.37       14.15      6.61 o 
   8   1   0     1119.56     1103.38     37.13 o 
   9   1   0     3358.39     3594.38    105.69 o 
  10   1   0      798.06      862.42     43.72 o 
  11   1   0       10.31       16.73     10.88 o 
  12   1   0      174.50      201.12     20.10 o 
  13   1   0        0.50       12.58     17.87 o 
  14   1   0      301.08      318.82     33.55 o 
  15   1   0        1.60       29.59     17.81 o 
  16   1   0       56.18       57.22     30.83 o 
   0   2   0    18563.90    17573.98    950.61 o 
   1   2   0    27090.30    24849.33   1732.48 o 
   2   2   0     4089.55     3353.54     92.39 o 
   3   2   0     2725.54     2897.32     80.78 o 
   4   2   0       48.10       55.28      4.58 o 
   5   2   0     2667.79     2514.83     71.84 o 
   6   2   0      150.52      142.35      8.77 o 
   7   2   0      584.27      583.35     26.34 o 
   8   2   0      475.42      541.38     27.07 o 
   9   2   0      209.89      233.18     18.51 o 
  10   2   0       20.61       23.80     10.40 o 
  11   2   0       24.85       22.95     11.73 o 
  12   2   0      691.96      633.20     46.75 o 
  13   2   0      411.28      414.79     36.98 o 
  14   2   0       79.45       56.90     19.64 o 
  15   2   0       53.81       55.68     20.18 o 
  16   2   0       19.29       48.17     22.60 o 
   1   3   0     1568.65     1235.85    105.91 o 
   2   3   0        7.32       18.60      4.10 o 
   3   3   0      237.83      261.22     13.56 o 
   4   3   0     5419.57     4704.12    150.49 o 
   5   3   0     2896.78     3403.62    111.18 o 
   6   3   0      847.74      717.07     29.80 o 
   7   3   0      586.78      457.62     28.39 o 
   8   3   0     2154.29     2090.69     64.72 o 
   9   3   0     5135.57     5273.82    150.72 o 
  10   3   0      366.18      391.82     25.33 o 
  11   3   0      242.63      242.09     28.73 o 
  12   3   0      333.50      347.30     26.25 o 
  13   3   0      158.59      161.16     21.61 o 
  14   3   0      913.31      901.78     46.62 o 
  15   3   0        4.54       17.45     26.08 o 
  16   3   0      147.42      141.53     45.71 o 
   0   4   0     4972.04     5206.14    290.34 o 
   1   4   0     1166.10     1122.95    108.00 o 
   2   4   0      295.82      265.53     12.49 o 
   3   4   0      130.83       95.53      7.72 o 
   4   4   0      521.83      576.25     45.34 o 
   5   4   0      784.77      834.95     33.61 o 
   6   4   0       31.85       22.23      8.54 o 
   7   4   0      709.59      742.40     32.86 o 
   8   4   0      615.92      692.44     28.83 o 
   9   4   0       61.18       54.51     10.06 o 
  10   4   0      941.97      879.11     34.72 o 
  11   4   0       44.00       62.40     14.92 o 
  12   4   0       39.22       23.98     19.20 o 
  13   4   0      163.67      200.60     30.19 o 
  14   4   0        2.69        1.15     19.10 o 
  15   4   0       36.24       27.31     46.33 o 
   1   5   0      358.29      389.61     36.73 o 
   2   5   0      102.12       97.56     13.14 o 
   3   5   0       72.03      113.98      9.89 o 
   4   5   0       25.58       17.28      7.70 o 
   5   5   0      346.44      395.48     21.98 o 
   6   5   0        6.73        4.20      7.94 o 
   7   5   0      101.28       96.54     13.62 o 
   8   5   0      476.09      423.72     24.63 o 
   9   5   0      101.70       81.32     12.46 o 
  10   5   0      704.21      761.91     32.62 o 
  11   5   0       58.58      105.42     24.98 o 
  12   5   0       89.34      129.24     27.48 o 
  13   5   0       45.31       28.18     21.86 o 
  14   5   0      101.01      151.24     47.28 o 
   0   6   0       18.96       19.03     18.28 o 
   1   6   0      173.73      133.89     17.31 o 
   2   6   0     1611.98     1521.63     57.04 o 
   3   6   0      159.64      191.41     13.66 o 
   4   6   0      148.50      150.40     29.60 o 
   5   6   0     1816.70     1921.79     70.21 o 
   6   6   0      422.04      432.37     25.26 o 
   7   6   0     1078.47     1178.79     61.66 o 
   8   6   0     1160.58     1169.91    139.23 o 
   9   6   0        5.80       -9.27     13.73 o 
  10   6   0       94.98      128.03     26.04 o 
  11   6   0      479.08      461.14     43.12 o 
  12   6   0       66.76       44.74     27.26 o 
  13   6   0      108.82      113.03     30.99 o 
   1   7   0      436.41      451.00     24.81 o 
   2   7   0       93.76       97.33     11.92 o 
   3   7   0      208.05      226.69     15.71 o 
   4   7   0      290.98      367.49     63.99 o 
   5   7   0        7.94       -3.16     19.40 o 
   6   7   0      347.23      271.09     43.02 o 
   7   7   0      314.11      306.91     46.22 o 
   8   7   0       25.11       41.08     41.95 o 
   9   7   0       29.67       28.60     23.55 o 
  10   7   0       59.90       68.34     25.57 o 
  11   7   0       13.62       36.73     24.32 o 
  12   7   0       21.33       17.03     25.52 o 
   0   8   0      146.57      177.31     32.02 o 
   1   8   0       54.28       56.44     29.09 o 
   2   8   0        9.51       36.67     19.24 o 
   3   8   0        4.90       24.41     22.27 o 
   4   8   0      165.11      137.03     35.54 o 
   5   8   0      193.66      231.27     42.88 o 
   6   8   0       55.78       22.97     26.40 o 
   7   8   0       32.31       48.11     25.64 o 
   8   8   0       14.18       28.59     21.79 o 
   9   8   0        3.36       -1.51     21.36 o 
  10   8   0       29.86       24.07     51.99 o 
   2   9   0      169.05      117.59     34.48 o 
   3   9   0       65.72       41.99     28.12 o 
   4   9   0      108.30       44.69     29.70 o 
   5   9   0       11.16       -2.11     20.58 o 
   6   9   0      108.69      121.63     28.45 o 
   7   9   0       81.26       75.40     37.42 o 
   8   9   0       24.45        0.22     22.10 o 
 -17   1   1       71.97       54.18     23.77 o 
 -16   1   1      198.79      216.25     31.24 o 
 -15   1   1       27.13       11.88     17.77 o 
 -14   1   1     1069.54     1053.22     61.14 o 
 -13   1   1      491.98      482.61     41.16 o 
 -12   1   1      437.69      448.50     28.01 o 
 -11   1   1      721.56      680.88     33.88 o 
 -10   1   1       21.21       29.57     10.10 o 
  -9   1   1     3498.49     3746.39    109.87 o 
  -8   1   1     1743.20     1719.20     53.75 o 
  -7   1   1      532.98      585.03     22.18 o 
  -6   1   1     6697.60     7216.35    201.15 o 
  -5   1   1      425.70      469.10     17.25 o 
  -4   1   1      117.99      135.52      6.50 o 
  -3   1   1     2400.04     2295.44     57.74 o 
  -2   1   1    11969.44    12888.17    347.72 o 
  -1   1   1    10888.71    11808.60    455.46 o 
   0   1   1    14697.37    11416.40    617.39 o 
   1   1   1    13243.25    12304.87    330.35 o 
   2   1   1     2893.43     3133.58     99.04 o 
   3   1   1      331.92      440.25     17.43 o 
   4   1   1     9758.20     9614.09    381.64 o 
   5   1   1     6054.13     6519.32    221.06 o 
   6   1   1     4524.60     5550.96    179.63 o 
   7   1   1     9530.84    10166.14    369.57 o 
   8   1   1     1246.62     1323.32     43.00 o 
   9   1   1     3093.13     3077.24    176.17 o 
  10   1   1      191.18      190.54     17.05 o 
  11   1   1      658.30      632.58     42.00 o 
  12   1   1      542.92      491.81     61.76 o 
  13   1   1      420.76      431.93     36.68 o 
  14   1   1      293.10      298.04     32.45 o 
  15   1   1      263.58      235.02     31.66 o 
  16   1   1       58.65       59.47     21.03 o 
 -16   2   1        3.72      -10.43     18.21 o 
 -15   2   1      119.17      116.40     25.57 o 
 -14   2   1      346.96      411.75     37.22 o 
 -13   2   1      225.05      234.16     23.08 o 
 -12   2   1      130.89      157.15     18.12 o 
 -11   2   1      616.60      685.36     34.34 o 
 -10   2   1      941.77      916.80     40.71 o 
  -9   2   1     2070.17     2257.11     80.92 o 
  -8   2   1      422.15      417.25     19.20 o 
  -7   2   1     7055.54     7514.57    209.69 o 
  -6   2   1      102.26      124.08      7.43 o 
  -5   2   1    14590.44    15196.21    369.63 o 
  -4   2   1     6821.99     6767.62    185.09 o 
  -3   2   1      872.62      922.32     35.85 o 
  -2   2   1     5325.61     5405.77    132.02 o 
  -1   2   1    14165.43    14559.20    673.68 o 
   0   2   1    41085.24    37748.25   4374.92 o 
   1   2   1    11359.92    11449.26    355.09 o 
   2   2   1     2060.47     2242.34     72.71 o 
   3   2   1     3123.29     2898.48     93.56 o 
   4   2   1      678.69      657.68     25.55 o 
   5   2   1     1299.65     1396.87     49.32 o 
   6   2   1     7446.28     7471.56    205.95 o 
   7   2   1      591.87      544.40     20.64 o 
   8   2   1     5637.08     5849.23    192.11 o 
   9   2   1      473.37      460.92     25.73 o 
  10   2   1      417.89      441.26     25.73 o 
  11   2   1      330.45      345.59     23.99 o 
  12   2   1        0.18       10.44     11.16 o 
  13   2   1     1487.39     1469.91     77.19 o 
  14   2   1      170.75      134.32     25.03 o 
  15   2   1      183.04      194.46     30.30 o 
  16   2   1       36.43       91.64     25.39 o 
 -16   3   1       27.48       78.24     41.11 o 
 -15   3   1       19.76       38.14     28.77 o 
 -14   3   1       11.16       20.70     14.98 o 
 -13   3   1        0.15       19.27     20.00 o 
 -12   3   1      201.77      171.42     20.01 o 
 -11   3   1      127.38      124.87     16.34 o 
 -10   3   1      272.42      226.38     35.11 o 
  -9   3   1      459.53      512.01     32.06 o 
  -8   3   1      165.29      172.34     12.95 o 
  -7   3   1      524.67      442.71     21.14 o 
  -6   3   1       45.55       55.89      6.22 o 
  -5   3   1      202.78      232.58     11.10 o 
  -4   3   1      176.64      198.15      9.71 o 
  -3   3   1      217.49      220.88     11.95 o 
  -2   3   1     1981.00     1845.80     53.04 o 
  -1   3   1     3172.79     2882.39    153.97 o 
   0   3   1     1089.40      905.57     62.18 o 
   1   3   1     4476.05     4538.25    178.50 o 
   2   3   1      568.65      608.13     20.59 o 
   3   3   1      141.72      136.88     10.04 o 
   4   3   1       87.72       75.72      8.13 o 
   5   3   1       35.88       56.69     10.81 o 
   6   3   1        0.40       -1.22      6.25 o 
   7   3   1     1099.59      941.70     38.34 o 
   8   3   1      101.15      106.03     12.64 o 
   9   3   1      417.82      465.02     29.87 o 
  10   3   1     1910.60     1762.94     68.01 o 
  11   3   1       37.58       52.92     12.85 o 
  12   3   1        4.19        7.66     17.40 o 
  13   3   1       11.69       35.56     15.42 o 
  14   3   1       12.24       21.07     15.98 o 
  15   3   1        0.19       -4.06     19.70 o 
  16   3   1       24.02       42.76     23.86 o 
 -15   4   1      112.01      110.81     28.59 o 
 -14   4   1       41.02       45.17     23.74 o 
 -13   4   1      264.06      255.80     31.55 o 
 -12   4   1     1346.57     1310.10     56.99 o 
 -11   4   1        2.77       -3.18     11.78 o 
 -10   4   1       76.15      102.32     14.98 o 
  -9   4   1      508.61      549.56     25.30 o 
  -8   4   1      129.92      136.37     13.38 o 
  -7   4   1     1800.27     1860.63     58.33 o 
  -6   4   1       25.18       19.85      7.71 o 
  -5   4   1     2223.75     2330.39     79.29 o 
  -4   4   1       14.20        2.33      6.93 o 
  -3   4   1     1055.62     1170.34     36.47 o 
  -2   4   1     3074.29     2674.70     87.99 o 
  -1   4   1      100.40       93.69     11.19 o 
   0   4   1      258.12      257.57     18.08 o 
   1   4   1     7304.79     6640.97    701.52 o 
   2   4   1      788.96      735.73     28.60 o 
   3   4   1       81.70       62.84      8.75 o 
   4   4   1       19.14        8.54      6.52 o 
   5   4   1     1428.15     1527.12     55.12 o 
   6   4   1     1410.82     1419.85     67.41 o 
   7   4   1       11.54       19.36      9.88 o 
   8   4   1      941.42      940.81     44.16 o 
   9   4   1       15.84        6.04     10.09 o 
  10   4   1      483.89      482.91     25.79 o 
  11   4   1      964.78      969.07     45.62 o 
  12   4   1       65.16       52.67     16.05 o 
  13   4   1      285.46      261.44     26.18 o 
  14   4   1      101.89       97.86     26.14 o 
  15   4   1      132.99       99.39     33.67 o 
 -14   5   1      208.64      246.86     36.24 o 
 -13   5   1      128.93      191.83     31.74 o 
 -12   5   1      319.35      381.94     38.69 o 
 -11   5   1     1051.93     1122.90     65.16 o 
 -10   5   1      219.24      156.05     25.39 o 
  -9   5   1       29.84       35.89     13.09 o 
  -8   5   1      450.19      484.87     23.86 o 
  -7   5   1       93.12       92.53     11.45 o 
  -6   5   1      953.77     1025.67     41.37 o 
  -5   5   1        4.68       19.07      8.49 o 
  -4   5   1     1339.61     1258.87     53.58 o 
  -3   5   1      779.77      700.95     33.70 o 
  -2   5   1       74.78       77.12      9.92 o 
  -1   5   1     2804.18     2891.60    119.58 o 
   0   5   1     2336.81     2519.17    121.25 o 
   1   5   1      991.89      916.09     44.79 o 
   2   5   1     1176.20     1087.69     35.89 o 
   3   5   1       16.58       17.52      6.73 o 
   4   5   1     1433.16     1476.16     54.28 o 
   5   5   1     1572.32     1481.08     55.25 o 
   6   5   1       25.37       15.63      9.71 o 
   7   5   1      316.90      352.68     22.35 o 
   8   5   1      194.24      161.47     16.93 o 
   9   5   1      732.89      793.25     33.63 o 
  10   5   1      160.13      206.13     18.24 o 
  11   5   1      256.16      244.39     20.34 o 
  12   5   1      411.69      466.50     42.57 o 
  13   5   1       99.63      114.50     30.21 o 
  14   5   1      291.48      387.15     43.48 o 
 -13   6   1       11.42       10.75     29.77 o 
 -12   6   1        0.17      -11.33     20.69 o 
 -11   6   1        1.72      -14.47     19.58 o 
 -10   6   1       43.13        2.95     17.65 o 
  -9   6   1       23.98       -1.09     16.19 o 
  -8   6   1        2.66      -19.30     24.66 o 
  -7   6   1       32.05       53.90     18.13 o 
  -6   6   1       23.34       16.76     14.52 o 
  -5   6   1      123.32      125.46     18.70 o 
  -4   6   1       55.58       67.15     11.54 o 
  -3   6   1       12.93       12.60      7.88 o 
  -2   6   1       12.84       14.19      8.82 o 
  -1   6   1      105.95      113.17     21.14 o 
   0   6   1      326.38      272.82     23.04 o 
   1   6   1       10.26       -2.99     10.47 o 
   2   6   1       15.81       14.83      7.67 o 
   3   6   1        4.01       19.87      8.57 o 
   4   6   1       90.37       82.53     12.67 o 
   5   6   1       14.15       31.83     10.65 o 
   6   6   1       73.12       77.93     13.16 o 
   7   6   1       25.24       31.52     12.02 o 
   8   6   1        9.14       19.85     18.98 o 
   9   6   1        4.04        0.34     17.16 o 
  10   6   1       49.34       45.01     20.62 o 
  11   6   1        0.04        0.84     19.35 o 
  12   6   1       46.42        9.12     22.68 o 
  13   6   1        9.53       11.65     23.58 o 
 -12   7   1      165.21      126.34     32.93 o 
 -11   7   1      286.69      260.46     51.11 o 
 -10   7   1        2.24       19.87     20.74 o 
  -9   7   1        1.70       -8.69     19.00 o 
  -8   7   1      173.76      184.72     28.55 o 
  -7   7   1       13.69       59.10     28.10 o 
  -6   7   1      227.42      246.77     42.04 o 
  -5   7   1       81.68       34.25     23.06 o 
  -4   7   1      646.07      833.96     71.92 o 
  -3   7   1      722.76      802.29     36.30 o 
  -2   7   1        2.57        5.62      9.47 o 
  -1   7   1      105.59      100.23     13.96 o 
   0   7   1      158.23      161.93     19.80 o 
   1   7   1      108.77      137.70     15.24 o 
   2   7   1     1020.03     1012.74     36.70 o 
   3   7   1        0.01       -7.35      7.35 o 
   4   7   1      144.10      162.46     16.89 o 
   5   7   1      326.19      356.77     30.41 o 
   6   7   1        3.61       31.59     19.63 o 
   7   7   1      294.71      344.36     49.74 o 
   8   7   1        3.14      -11.46     24.36 o 
   9   7   1       32.48       21.27     20.84 o 
  10   7   1      150.63      168.38     30.53 o 
  11   7   1       63.56       15.18     22.99 o 
  12   7   1      189.46      125.05     40.09 o 
 -10   8   1       44.58       -8.54     20.74 o 
  -9   8   1       43.72       25.98     22.80 o 
  -8   8   1       14.86       20.17     19.01 o 
  -7   8   1      279.85      292.48     50.32 o 
  -6   8   1        0.38        5.00     19.63 o 
  -5   8   1      192.99      239.44     45.66 o 
  -4   8   1       18.89       17.12     27.84 o 
  -3   8   1      108.70       97.03     30.63 o 
  -2   8   1      546.20      477.95     53.27 o 
  -1   8   1       30.79       43.02     22.09 o 
   0   8   1       77.66       82.33     19.00 o 
   1   8   1      801.68      733.65     44.42 o 
   2   8   1       68.59       68.47     19.67 o 
   3   8   1      300.94      367.76     33.21 o 
   4   8   1       64.29       62.18     29.51 o 
   5   8   1       74.23       54.01     29.19 o 
   6   8   1      272.93      322.83     51.00 o 
   7   8   1        1.79        3.85     27.47 o 
   8   8   1      135.16      139.65     35.75 o 
   9   8   1        9.44       -5.92     20.54 o 
  10   8   1       42.36       77.34     31.09 o 
  -8   9   1        8.79       22.54     22.25 o 
  -7   9   1        0.23       17.17     21.05 o 
  -6   9   1       16.38      -19.11     19.11 o 
  -5   9   1        5.48       11.45     20.83 o 
  -4   9   1        2.15       15.49     19.52 o 
  -3   9   1        1.25       21.51     18.37 o 
  -2   9   1        7.28       27.80     25.94 o 
  -1   9   1        0.47      -20.28     24.22 o 
   3   9   1        2.07       17.68     26.64 o 
   4   9   1        3.23       22.74     29.65 o 
   5   9   1       10.86      -12.20     24.50 o 
   6   9   1       21.90       29.98     32.25 o 
   7   9   1       18.45       24.16     23.77 o 
   8   9   1        3.06      -27.38     31.28 o 
 -17   0   2      127.85      140.23     39.35 o 
 -16   0   2       40.05       64.04     30.25 o 
 -15   0   2      235.10      191.64     40.56 o 
 -14   0   2     1860.06     1791.34    125.47 o 
 -13   0   2        2.03       31.55     22.92 o 
 -12   0   2     2216.31     2259.78    146.54 o 
 -11   0   2     1234.80     1360.89     66.16 o 
 -10   0   2     4051.29     4300.86    266.10 o 
  -9   0   2     3995.90     4360.64    178.63 o 
  -8   0   2        1.81        0.19      7.89 o 
  -7   0   2    13542.69    14338.41    559.05 o 
  -6   0   2     8280.41     9772.61    382.63 o 
  -5   0   2     2745.53     3097.38    125.06 o 
  -4   0   2     4525.61     4742.53    186.97 o 
  -3   0   2      131.22      197.57     13.53 o 
  -2   0   2     1559.51     2617.16    103.83 o 
  -1   0   2    31243.90    33672.54   1854.08 o 
   1   0   2    20900.68    23503.70   1860.78 o 
   2   0   2     4873.05     4716.09    220.07 o 
   3   0   2    16277.50    17132.17   1038.76 o 
   4   0   2     4789.86     4459.79    248.91 o 
   5   0   2     1019.18     1686.47    101.85 o 
   6   0   2     4628.40     4575.88    182.60 o 
   7   0   2      344.71      455.63     41.72 o 
   8   0   2     4201.12     4344.63    364.38 o 
   9   0   2      812.01      814.19     49.51 o 
  10   0   2      942.14     1040.73     77.96 o 
  11   0   2       15.26        9.56     16.98 o 
  12   0   2     1667.64     1664.75    116.29 o 
  13   0   2       99.57       97.63     29.56 o 
  14   0   2      898.09      930.19     81.48 o 
  15   0   2       27.80       41.76     28.82 o 
  16   0   2      145.51      109.74     38.28 o 
 -17   1   2       17.11        3.10     20.49 o 
 -16   1   2        1.76        8.29     18.67 o 
 -15   1   2       52.04       64.48     21.25 o 
 -14   1   2       62.07       59.98     20.59 o 
 -13   1   2      469.96      439.46     35.99 o 
 -12   1   2      110.78      113.23     18.08 o 
 -11   1   2      114.59      149.65     19.96 o 
 -10   1   2      852.13      897.18     39.43 o 
  -9   1   2       66.45       91.99     10.64 o 
  -8   1   2       85.72       86.80      9.12 o 
  -7   1   2      349.49      350.69     17.77 o 
  -6   1   2     1980.15     2227.94     65.79 o 
  -5   1   2     7157.00     8066.06    258.34 o 
  -4   1   2     2516.66     3092.87     87.46 o 
  -3   1   2      881.04      800.74     28.26 o 
  -2   1   2      862.41     1187.19     30.21 o 
  -1   1   2    23368.96    23265.24   1312.02 o 
   0   1   2     8887.44     8107.62    344.70 o 
   1   1   2      373.35      519.19     18.49 o 
   2   1   2       42.49       90.81      5.92 o 
   3   1   2      680.70      664.05     33.55 o 
   4   1   2      833.10      859.62     33.71 o 
   5   1   2      220.66      193.20     13.84 o 
   6   1   2      102.43      125.37      8.80 o 
   7   1   2      204.49      233.21     20.77 o 
   8   1   2      513.68      496.07     26.96 o 
   9   1   2     2689.03     2535.42     89.62 o 
  10   1   2        3.83        5.38     12.85 o 
  11   1   2      530.60      511.85     29.33 o 
  12   1   2      333.97      343.38     32.03 o 
  13   1   2      239.15      247.42     29.58 o 
  14   1   2        0.71       31.16     18.54 o 
  15   1   2      183.36      239.30     44.73 o 
  16   1   2        5.53        9.21     21.65 o 
 -16   2   2        5.17       -0.42     27.42 o 
 -15   2   2      210.18      241.22     30.75 o 
 -14   2   2      398.49      355.29     34.39 o 
 -13   2   2        6.09        8.90     12.95 o 
 -12   2   2      330.37      310.86     24.19 o 
 -11   2   2      211.75      245.24     32.29 o 
 -10   2   2     1066.01     1010.12     43.30 o 
  -9   2   2     1631.14     1690.86     63.45 o 
  -8   2   2      104.14       97.23      9.39 o 
  -7   2   2     1670.53     1935.19     58.87 o 
  -6   2   2     1240.07     1201.08     38.52 o 
  -5   2   2      483.93      612.05     18.87 o 
  -4   2   2     1961.25     1907.87     49.38 o 
  -3   2   2     3845.87     4118.75    102.01 o 
  -2   2   2      238.86      212.59      9.37 o 
  -1   2   2      743.41      626.08     25.78 o 
   0   2   2       36.11       50.89      5.96 o 
   1   2   2     7267.78     7352.03    199.08 o 
   2   2   2      279.10      202.51     11.43 o 
   3   2   2       38.20       19.49      4.58 o 
   4   2   2     2402.34     2421.93     80.03 o 
   5   2   2       30.91       25.69      6.41 o 
   6   2   2     1145.20     1066.76     40.66 o 
   7   2   2      456.87      387.39     20.79 o 
   8   2   2      439.47      412.21     23.08 o 
   9   2   2      425.79      505.82     27.46 o 
  10   2   2       52.10       49.23     17.70 o 
  11   2   2       43.98       39.08     11.79 o 
  12   2   2        0.76        7.88     11.00 o 
  13   2   2       74.41       69.43     19.61 o 
  14   2   2      243.07      220.00     41.44 o 
  15   2   2       15.26       12.01     19.18 o 
  16   2   2       57.29       42.21     28.77 o 
 -16   3   2       85.28       63.29     38.19 o 
 -15   3   2      163.83      147.49     28.94 o 
 -14   3   2      154.91      178.80     28.46 o 
 -13   3   2      812.91      839.14     42.79 o 
 -12   3   2       95.25      108.97     17.27 o 
 -11   3   2      225.65      245.98     24.96 o 
 -10   3   2      211.43      240.53     20.33 o 
  -9   3   2      121.54       98.13     13.88 o 
  -8   3   2     2437.15     2477.06     84.59 o 
  -7   3   2      486.06      481.59     20.58 o 
  -6   3   2     3415.07     2940.84     85.24 o 
  -5   3   2     3965.04     4001.89    107.81 o 
  -4   3   2      524.90      522.24     18.35 o 
  -3   3   2     3631.42     2807.84     79.24 o 
  -2   3   2      446.92      553.57     18.32 o 
  -1   3   2     6573.82     6504.19    252.76 o 
   0   3   2     5569.46     5069.02    615.12 o 
   1   3   2     4146.38     4232.80    134.85 o 
   2   3   2     3333.86     2770.41     78.44 o 
   3   3   2      423.67      416.36     18.79 o 
   4   3   2      414.69      430.79     19.96 o 
   5   3   2     3017.14     2524.02     85.04 o 
   6   3   2      169.52      209.57     14.67 o 
   7   3   2     3285.09     3284.10    121.45 o 
   8   3   2     1412.09     1393.03     53.51 o 
   9   3   2      790.34      753.67     87.55 o 
  10   3   2      808.19      835.28     39.52 o 
  11   3   2       13.58        2.01     10.12 o 
  12   3   2      789.74      894.64     43.79 o 
  13   3   2      926.43      941.37     46.69 o 
  14   3   2      134.29      114.83     25.17 o 
  15   3   2      361.04      354.38     62.32 o 
  16   3   2        9.13       22.07     32.16 o 
 -15   4   2        3.34      -10.73     20.20 o 
 -14   4   2      161.91      244.20     34.50 o 
 -13   4   2        4.28      -14.91     17.54 o 
 -12   4   2      121.20      116.63     25.09 o 
 -11   4   2      384.46      374.81     71.02 o 
 -10   4   2       50.84       49.03     12.59 o 
  -9   4   2      660.95      647.31     28.23 o 
  -8   4   2        0.25        3.86      7.21 o 
  -7   4   2      381.93      372.00     18.66 o 
  -6   4   2      171.15      167.86     11.74 o 
  -5   4   2      484.14      485.46     29.09 o 
  -4   4   2      452.08      460.95     20.97 o 
  -3   4   2        8.13       19.00      4.85 o 
  -2   4   2     1034.58      809.67     34.21 o 
  -1   4   2     2102.65     1701.75    165.96 o 
   0   4   2     3540.83     3487.38    314.26 o 
   1   4   2      216.41      153.17     14.37 o 
   2   4   2        0.72       -3.33      4.67 o 
   3   4   2     1314.63     1272.16     40.20 o 
   4   4   2     1631.89     1584.67     56.43 o 
   5   4   2        8.95        5.86      7.41 o 
   6   4   2     1098.20     1053.71     42.10 o 
   7   4   2        2.44       13.88      8.81 o 
   8   4   2      671.18      658.59     31.42 o 
   9   4   2       55.01       78.24     14.24 o 
  10   4   2      418.08      436.68     23.88 o 
  11   4   2       43.19       33.88     14.89 o 
  12   4   2      509.21      513.69     34.09 o 
  13   4   2       80.20       77.60     19.66 o 
  14   4   2       46.48       68.29     25.01 o 
  15   4   2       26.89       80.56     38.89 o 
 -15   5   2        2.06      -14.52     21.87 o 
 -14   5   2        0.23       31.03     22.57 o 
 -13   5   2      104.01      110.80     30.53 o 
 -12   5   2        0.21        9.96     18.11 o 
 -11   5   2        2.08        8.21     19.03 o 
 -10   5   2      299.68      254.96     29.78 o 
  -9   5   2       63.63       23.90     31.62 o 
  -8   5   2      410.94      446.54     27.14 o 
  -7   5   2       99.93       85.44     11.41 o 
  -6   5   2      354.70      361.14     24.72 o 
  -5   5   2       27.02       25.06      9.03 o 
  -4   5   2      101.16       99.35     10.87 o 
  -3   5   2        8.18        3.58      5.39 o 
  -2   5   2      443.00      389.13     29.61 o 
  -1   5   2      279.48      306.05     64.89 o 
   0   5   2      272.18      271.14     25.13 o 
   1   5   2        8.79       10.23      9.78 o 
   2   5   2     1934.31     1944.04     58.89 o 
   3   5   2        6.39       12.84      6.26 o 
   4   5   2      124.68      154.59     13.90 o 
   5   5   2      203.69      162.93     15.68 o 
   6   5   2      274.09      327.97     21.90 o 
   7   5   2      351.07      341.28     27.40 o 
   8   5   2      146.05      127.37     15.99 o 
   9   5   2       17.39       31.20     12.67 o 
  10   5   2      521.16      564.94     28.92 o 
  11   5   2      154.46      106.14     19.94 o 
  12   5   2      127.83      123.63     21.26 o 
  13   5   2       46.87       23.30     22.97 o 
  14   5   2       19.99       38.42     26.41 o 
 -13   6   2        7.42       21.21     28.14 o 
 -12   6   2      434.17      450.29     43.89 o 
 -11   6   2        3.58       -5.18     18.96 o 
 -10   6   2       80.96       30.97     31.99 o 
  -9   6   2      279.65      304.29     39.88 o 
  -8   6   2       36.75       54.45     19.67 o 
  -7   6   2     1092.09     1185.94     64.13 o 
  -6   6   2      522.91      590.76     56.17 o 
  -5   6   2      900.25      921.83     49.59 o 
  -4   6   2     1094.38     1242.66     60.91 o 
  -3   6   2      163.78      158.61     12.27 o 
  -2   6   2      142.73      126.93     18.77 o 
  -1   6   2      303.60      268.00     22.63 o 
   0   6   2        7.21        5.37     10.10 o 
   1   6   2     3983.01     3944.20    130.63 o 
   2   6   2        6.21        7.55      8.78 o 
   3   6   2     1218.68     1298.28     43.46 o 
   4   6   2      578.59      623.55     29.99 o 
   5   6   2       50.70       53.73     14.55 o 
   6   6   2     1498.42     1526.50     59.16 o 
   7   6   2      743.50      764.71     36.90 o 
   8   6   2      273.75      284.45     24.82 o 
   9   6   2      304.32      368.67     26.59 o 
  10   6   2       75.30       26.04     21.67 o 
  11   6   2      561.51      564.21     47.94 o 
  12   6   2       16.53       39.63     23.48 o 
  13   6   2       14.76       30.41     32.16 o 
 -12   7   2       50.71       37.09     28.26 o 
 -11   7   2      181.91      219.42     34.60 o 
 -10   7   2       26.48       25.17     21.74 o 
  -9   7   2        6.69        3.93     17.99 o 
  -8   7   2      319.85      302.72     33.92 o 
  -7   7   2      160.19      130.10     24.88 o 
  -6   7   2      134.56      119.40     23.40 o 
  -5   7   2      124.29      150.47     24.08 o 
  -4   7   2       48.09       34.20     23.99 o 
  -3   7   2      319.83      420.92     48.63 o 
  -2   7   2      530.19      570.66     54.20 o 
  -1   7   2      264.18      288.63     60.86 o 
   0   7   2      134.15      149.41     25.54 o 
   1   7   2      218.35      199.71     17.55 o 
   2   7   2      906.75      930.33     63.45 o 
   3   7   2      174.41      191.48     15.16 o 
   4   7   2       20.66       11.71     12.27 o 
   5   7   2      109.09      127.02     16.11 o 
   6   7   2       15.51       29.07     15.26 o 
   7   7   2      232.90      288.78     30.13 o 
   8   7   2       98.94       92.39     33.32 o 
   9   7   2       13.62       -8.49     24.59 o 
  10   7   2      114.26      140.25     30.26 o 
  11   7   2        0.49        1.34     21.85 o 
  12   7   2        5.29       24.77     50.12 o 
 -10   8   2        3.12      -21.10     21.10 o 
  -9   8   2        8.42       -9.44     50.60 o 
  -8   8   2        2.63       -2.12     18.28 o 
  -7   8   2       31.47       19.60     24.18 o 
  -6   8   2        0.44      -12.67     16.47 o 
  -5   8   2       19.55       24.97     19.71 o 
  -4   8   2      137.55      163.48     26.28 o 
  -3   8   2       12.28       13.14     24.71 o 
  -2   8   2      143.05      190.16     36.19 o 
  -1   8   2       43.60       45.85     23.29 o 
   0   8   2        6.16       39.95     23.43 o 
   1   8   2       99.79      125.18     29.54 o 
   2   8   2       20.24        6.44      9.13 o 
   3   8   2       91.82       86.72     15.79 o 
   4   8   2       31.39       69.49     20.09 o 
   5   8   2        0.75       14.76     26.77 o 
   6   8   2       54.59       53.36     30.58 o 
   7   8   2        3.30       -2.78     27.47 o 
   8   8   2        5.92       86.40     37.08 o 
   9   8   2        0.33        3.77     32.76 o 
  10   8   2        1.47       20.84     21.81 o 
  -8   9   2      187.98      103.26     31.34 o 
  -7   9   2       41.69       53.78     23.86 o 
  -6   9   2       73.37        2.07     20.41 o 
  -5   9   2       32.68       24.74     20.33 o 
  -4   9   2       12.35       18.86     18.80 o 
  -3   9   2      251.04      279.98     37.08 o 
  -2   9   2      117.51       94.57     32.25 o 
  -1   9   2        2.52       19.30     24.36 o 
   0   9   2       58.29       28.68     27.15 o 
   1   9   2        6.17       41.55     16.73 o 
   5   9   2      134.70      121.02     40.56 o 
   6   9   2       20.74      -25.34     27.70 o 
   7   9   2       57.71       29.00     36.24 o 
  -3  10   2        6.40        4.45     28.91 o 
 -17   1   3       26.75       42.51     33.78 o 
 -16   1   3        1.48       -7.76     15.97 o 
 -15   1   3      488.82      533.37     43.01 o 
 -14   1   3      112.36       96.85     21.95 o 
 -13   1   3     1054.76     1070.78     48.15 o 
 -12   1   3     1092.58     1129.12     48.76 o 
 -11   1   3     1234.76     1342.44     54.04 o 
 -10   1   3     5065.73     5236.98    151.25 o 
  -9   1   3      216.16      282.13     19.46 o 
  -8   1   3     4672.94     5159.15    147.31 o 
  -7   1   3     5169.57     5666.66    160.10 o 
  -6   1   3     2145.35     2346.87     69.03 o 
  -5   1   3    20461.22    22978.31    628.41 o 
  -4   1   3      303.64      382.19     14.29 o 
  -3   1   3       93.89      133.34      6.67 o 
  -2   1   3       99.71      183.25      9.22 o 
  -1   1   3     6638.65     5991.12    191.00 o 
   0   1   3    14550.33    13076.66    597.22 o 
   1   1   3    11763.83    10232.32    276.03 o 
   2   1   3      941.19      585.97     26.59 o 
   3   1   3     6377.53     6349.63    199.32 o 
   4   1   3     2277.10     2267.38     87.35 o 
   5   1   3     1607.01     1304.92     47.06 o 
   6   1   3     1539.40     1415.06     43.73 o 
   7   1   3      927.09      886.11     45.41 o 
   8   1   3     3860.07     3797.83    298.42 o 
   9   1   3       62.33       58.40     10.79 o 
  10   1   3      100.74       67.20     12.54 o 
  11   1   3       25.95       -2.27     12.95 o 
  12   1   3      168.81      224.22     36.45 o 
  13   1   3      599.04      599.76     43.82 o 
  14   1   3      104.88       95.58     22.44 o 
  15   1   3      211.04      193.40     30.43 o 
  16   1   3       68.99       32.27     23.31 o 
 -16   2   3       55.21       57.03     34.25 o 
 -15   2   3        3.35       14.71     26.31 o 
 -14   2   3      637.28      680.16     37.87 o 
 -13   2   3      355.30      399.17     52.24 o 
 -12   2   3      420.29      401.97     27.03 o 
 -11   2   3      300.35      373.05     24.57 o 
 -10   2   3      552.51      582.20     37.49 o 
  -9   2   3     2409.20     2531.34     89.66 o 
  -8   2   3     1806.72     1973.78     60.85 o 
  -7   2   3        5.33       13.93      5.70 o 
  -6   2   3     5508.48     6234.38    174.58 o 
  -5   2   3      201.37      187.79      8.75 o 
  -4   2   3     8092.94     8228.94    200.95 o 
  -3   2   3      463.04      424.46     19.86 o 
  -2   2   3     8529.75     8513.98    220.52 o 
  -1   2   3    25151.86    24012.37    653.38 o 
   0   2   3       54.16       34.29      4.34 o 
   1   2   3     4173.52     3418.67    121.45 o 
   2   2   3       16.16       19.98      4.08 o 
   3   2   3     6340.04     6318.84    199.29 o 
   4   2   3     3690.13     3290.61    124.71 o 
   5   2   3      129.85      131.28     10.79 o 
   6   2   3     1906.32     1936.25     95.84 o 
   7   2   3     1802.17     1694.08     69.27 o 
   8   2   3      211.08      208.92     28.82 o 
   9   2   3     1653.64     1610.34     76.34 o 
  10   2   3       28.03       28.20     10.79 o 
  11   2   3       15.24       -7.15      9.33 o 
  12   2   3     1464.42     1399.01     79.33 o 
  13   2   3        8.25      -12.06     14.86 o 
  14   2   3      459.33      516.02     46.77 o 
  15   2   3        6.12       12.76     19.28 o 
  16   2   3      272.93      269.83     74.76 o 
 -16   3   3       36.86       65.89     33.55 o 
 -15   3   3       36.82       31.14     20.33 o 
 -14   3   3      125.25       93.24     28.31 o 
 -13   3   3      435.39      391.66     36.71 o 
 -12   3   3       65.34       62.47     14.89 o 
 -11   3   3       76.46       86.15     30.42 o 
 -10   3   3      129.62      117.79     15.67 o 
  -9   3   3       22.68       18.92      9.33 o 
  -8   3   3       51.77       50.62     10.47 o 
  -7   3   3       29.65       35.39      5.91 o 
  -6   3   3       35.64       46.78      6.75 o 
  -5   3   3     1570.59     1848.06     49.17 o 
  -4   3   3        1.61        0.73      3.40 o 
  -3   3   3        6.97       11.96      3.52 o 
  -2   3   3       68.54       88.39      5.44 o 
  -1   3   3      864.23      874.94     32.12 o 
   0   3   3     5207.22     5538.51    216.14 o 
   1   3   3     6134.94     5900.80    162.15 o 
   2   3   3     2167.77     2272.07     58.25 o 
   3   3   3      789.21      722.43     23.70 o 
   4   3   3        2.64       -0.60      5.25 o 
   5   3   3      189.32      189.36     13.44 o 
   6   3   3      267.98      301.23     17.99 o 
   7   3   3       70.79       65.25     11.45 o 
   8   3   3      111.63      131.47     14.50 o 
   9   3   3       44.53       26.88     10.72 o 
  10   3   3      274.09      250.22     18.29 o 
  11   3   3       62.92       53.05     15.82 o 
  12   3   3       28.00       19.94     13.75 o 
  13   3   3       32.65       10.18     14.69 o 
  14   3   3        3.79        1.10     17.01 o 
  15   3   3        7.09       27.05     21.88 o 
 -15   4   3       67.65       98.08     26.98 o 
 -14   4   3      263.27      332.44     45.75 o 
 -13   4   3        4.26       -5.62     17.89 o 
 -12   4   3      335.57      323.15     34.15 o 
 -11   4   3       94.55      112.95     34.66 o 
 -10   4   3        0.21       -3.18     12.51 o 
  -9   4   3      242.56      319.07     21.96 o 
  -8   4   3      602.38      637.05     25.55 o 
  -7   4   3      198.53      202.45     13.44 o 
  -6   4   3     1148.99     1240.16     45.92 o 
  -5   4   3       58.99       79.17      7.04 o 
  -4   4   3      404.45      388.07     17.62 o 
  -3   4   3        6.47       10.22      3.93 o 
  -2   4   3     1526.94     1524.39     52.93 o 
  -1   4   3     7692.24     7752.73    301.61 o 
   0   4   3     2547.86     2597.42    198.00 o 
   1   4   3     3195.32     2658.05    101.05 o 
   2   4   3      155.81      132.59      9.42 o 
   3   4   3     2708.49     2682.82     89.77 o 
   4   4   3     2090.87     1982.04     69.06 o 
   5   4   3      469.17      569.20     33.05 o 
   6   4   3      611.57      554.17     31.71 o 
   7   4   3      709.18      663.67     31.10 o 
   8   4   3     1280.20     1216.54     49.62 o 
   9   4   3     3237.43     3456.63    119.41 o 
  10   4   3      232.02      203.26     20.38 o 
  11   4   3      398.14      375.46     23.72 o 
  12   4   3      231.12      241.98     24.92 o 
  13   4   3        4.04        5.97     14.73 o 
  14   4   3      395.08      403.63     54.79 o 
  15   4   3       57.84       44.13     23.99 o 
 -15   5   3      183.06      168.35     32.93 o 
 -14   5   3       10.53       13.60     20.71 o 
 -13   5   3      339.13      355.48     66.59 o 
 -12   5   3       50.33       64.96     21.43 o 
 -11   5   3      160.31      164.58     26.58 o 
 -10   5   3      557.93      586.07     43.21 o 
  -9   5   3      226.96      238.27     35.38 o 
  -8   5   3      143.86      147.89     22.59 o 
  -7   5   3      359.22      280.75     27.10 o 
  -6   5   3      868.61      821.05     38.07 o 
  -5   5   3     1996.04     2057.72     62.96 o 
  -4   5   3        0.98        8.13      8.61 o 
  -3   5   3      824.35      742.77     26.00 o 
  -2   5   3     1384.12     1365.51     48.96 o 
  -1   5   3      216.05      196.08     17.38 o 
   0   5   3     2945.41     2830.46    133.39 o 
   1   5   3      211.17      231.61     15.71 o 
   2   5   3      875.88      908.15     41.04 o 
   3   5   3     1096.38     1038.15     35.36 o 
   4   5   3        7.43        9.73      7.24 o 
   5   5   3      585.42      594.88     29.11 o 
   6   5   3      458.04      546.89     28.14 o 
   7   5   3      802.91      772.96     35.83 o 
   8   5   3     1595.56     1699.21     65.31 o 
   9   5   3       41.92       44.87     12.26 o 
  10   5   3      780.91      844.34     55.89 o 
  11   5   3      237.96      231.33     20.92 o 
  12   5   3        3.45        1.53     12.46 o 
  13   5   3      330.27      321.19     30.63 o 
  14   5   3       12.16       25.00     26.00 o 
 -14   6   3       44.08       61.33     25.99 o 
 -13   6   3       11.73       10.43     25.99 o 
 -12   6   3       34.51       28.10     22.76 o 
 -11   6   3       38.50       40.63     22.00 o 
 -10   6   3       31.12       17.07     18.84 o 
  -9   6   3       11.07        5.16     17.26 o 
  -8   6   3       28.29       36.72     17.52 o 
  -7   6   3       53.14       33.09     20.70 o 
  -6   6   3      182.29      120.81     21.42 o 
  -5   6   3        0.07       -4.34     11.23 o 
  -4   6   3        1.21      -11.06     12.71 o 
  -3   6   3        3.82        0.86      9.50 o 
  -2   6   3        3.10       -0.19      7.64 o 
  -1   6   3      708.82      675.56     48.44 o 
   0   6   3      147.16      152.28     44.45 o 
   1   6   3       56.10       56.32     11.36 o 
   2   6   3        0.17       -1.17      8.36 o 
   3   6   3       64.25       54.52     14.88 o 
   4   6   3        9.26        5.74      8.64 o 
   5   6   3       35.48       20.60      9.88 o 
   6   6   3        3.91       17.23     10.37 o 
   7   6   3        1.93       20.82     11.45 o 
   8   6   3        4.31       10.44     11.97 o 
   9   6   3       10.77        9.62     12.63 o 
  10   6   3       69.04       59.70     16.60 o 
  11   6   3       40.95       60.09     24.80 o 
  12   6   3       20.03       36.33     23.56 o 
  13   6   3        0.02        3.18     20.50 o 
 -12   7   3       24.11       18.71     27.78 o 
 -11   7   3      117.08      108.68     27.00 o 
 -10   7   3      195.33      236.43     64.69 o 
  -9   7   3       76.88       52.62     22.26 o 
  -8   7   3       27.54       16.99     18.11 o 
  -7   7   3       47.60       31.82     18.33 o 
  -6   7   3      262.70      241.41     45.61 o 
  -5   7   3      393.39      389.69     34.40 o 
  -4   7   3       43.83       40.43     17.09 o 
  -3   7   3      328.27      315.43     29.63 o 
  -2   7   3      302.81      355.32     57.05 o 
  -1   7   3       19.45       13.25     12.14 o 
   0   7   3      516.29      617.95     37.95 o 
   1   7   3      496.09      463.47     36.62 o 
   2   7   3      272.21      299.39     18.41 o 
   3   7   3      128.92      116.27     15.18 o 
   4   7   3        1.31       -4.07      9.59 o 
   5   7   3       78.44      137.57     29.26 o 
   6   7   3      125.50      158.48     18.32 o 
   7   7   3      186.22      179.73     20.22 o 
   8   7   3      334.99      403.63     36.70 o 
   9   7   3       53.14       67.15     32.90 o 
  10   7   3      314.70      252.37     91.04 o 
  11   7   3       67.00       31.44     24.20 o 
 -10   8   3        0.38       -1.64     22.50 o 
  -9   8   3      116.95      148.97     30.95 o 
  -8   8   3      145.93      131.48     28.17 o 
  -7   8   3      138.43      126.72     26.17 o 
  -6   8   3      193.85      138.89     25.97 o 
  -5   8   3       13.72        3.31     16.79 o 
  -4   8   3      187.86      194.82     27.76 o 
  -3   8   3       63.86       59.06     19.56 o 
  -2   8   3       70.68       33.93     17.47 o 
   0   8   3      364.24      370.39     30.76 o 
   1   8   3      372.42      376.29     24.56 o 
   2   8   3      219.91      264.02     30.39 o 
   3   8   3       32.24        2.85      9.74 o 
   4   8   3      146.46      143.69     24.43 o 
   5   8   3       87.34      121.88     27.87 o 
   6   8   3       85.51      109.93     35.59 o 
   7   8   3      167.95      218.88     45.89 o 
   8   8   3       14.92        8.63     28.82 o 
   9   8   3      114.97      106.77     41.76 o 
  10   8   3        1.87       -7.50     28.47 o 
  -8   9   3        3.42       20.25     23.15 o 
  -7   9   3       35.06       -9.01     22.73 o 
  -6   9   3        3.65       -2.12     21.85 o 
  -5   9   3       10.52      -14.17     17.68 o 
  -4   9   3       10.94      -14.05     19.05 o 
  -3   9   3        4.60       -3.89     17.35 o 
  -2   9   3        2.54       15.08     25.01 o 
  -1   9   3        6.88       31.41     23.71 o 
   0   9   3       48.84       52.81     27.75 o 
   1   9   3        1.74       19.77     28.75 o 
   2   9   3       17.93       52.25     17.10 o 
   6   9   3        3.07       14.62     31.28 o 
   7   9   3        6.53       26.22     33.36 o 
  -3  10   3       27.23       42.37     33.41 o 
  -2  10   3       33.28       35.13     33.22 o 
 -17   0   4      100.90       82.46     32.81 o 
 -16   0   4      137.98      121.20     36.80 o 
 -15   0   4      113.60      140.97     35.13 o 
 -14   0   4      828.56      844.16     73.64 o 
 -13   0   4     4497.75     4572.83    272.48 o 
 -12   0   4      315.92      374.59     30.19 o 
 -11   0   4     1236.15     1269.75     62.57 o 
 -10   0   4     2369.78     2397.93    104.54 o 
  -9   0   4      688.33      744.90     40.00 o 
  -8   0   4      319.57      234.44     19.21 o 
  -7   0   4       47.22       55.87     10.40 o 
  -6   0   4    31713.63    35770.87   1380.55 o 
  -5   0   4    11037.91    12543.09    487.46 o 
  -4   0   4    11867.44    13793.80    534.57 o 
  -3   0   4     2076.53     1977.43     80.18 o 
  -2   0   4     6318.11     6220.47    252.41 o 
  -1   0   4    16560.03    19199.71   1036.23 o 
   0   0   4    33709.79    25634.63    793.53 o 
   1   0   4     5819.29     6403.03    200.64 o 
   2   0   4     5408.70     4923.31    154.71 o 
   3   0   4      130.49       86.66     13.57 o 
   4   0   4    11792.89    11559.76    439.99 o 
   5   0   4      697.30      490.25     38.47 o 
   6   0   4      300.21      322.87     32.39 o 
   7   0   4     6719.04     5366.23    304.91 o 
   8   0   4      492.54      493.47     43.64 o 
   9   0   4     1509.17     1474.40    137.19 o 
  10   0   4      170.85      183.66     31.97 o 
  11   0   4      434.54      488.44     52.76 o 
  12   0   4     1354.15     1168.80     91.23 o 
  13   0   4      237.39      201.76     40.14 o 
  14   0   4       18.21       49.51     28.54 o 
  15   0   4       84.78       36.94     28.82 o 
  16   0   4        0.73       30.21     35.59 o 
 -17   1   4        3.95      -11.32     26.64 o 
 -16   1   4       35.40       45.45     20.24 o 
 -15   1   4      270.32      276.86     66.82 o 
 -14   1   4      128.03      147.08     23.62 o 
 -13   1   4      101.33      136.03     18.92 o 
 -12   1   4     2035.91     2018.86     76.50 o 
 -11   1   4       25.41       14.46     19.98 o 
 -10   1   4      411.08      464.43     22.23 o 
  -9   1   4       53.22       54.40     10.60 o 
  -8   1   4      300.01      315.59     19.94 o 
  -7   1   4      209.63      218.88     13.40 o 
  -6   1   4      225.11      266.80     13.05 o 
  -5   1   4     4320.19     5046.61    141.50 o 
  -4   1   4      151.13      160.12      8.31 o 
  -3   1   4    13705.93    16664.77    455.53 o 
  -2   1   4     5983.27     6353.14    308.26 o 
  -1   1   4     2138.79     2342.21     76.61 o 
   0   1   4      846.09      897.88     26.34 o 
   1   1   4     1227.67     1346.81     34.60 o 
   2   1   4     1702.06     1903.52     55.25 o 
   3   1   4     2705.37     2390.79     78.36 o 
   4   1   4      295.46      322.14     29.26 o 
   5   1   4      331.68      226.36     17.69 o 
   6   1   4     1379.84     1521.82     64.34 o 
   7   1   4      105.82      104.78     10.31 o 
   8   1   4     1112.25     1259.76     61.78 o 
   9   1   4      695.24      801.53     36.20 o 
  10   1   4        1.00       -2.71     12.28 o 
  11   1   4      480.97      473.76     39.44 o 
  12   1   4      190.67      195.58     27.04 o 
  13   1   4      130.45      139.92     25.30 o 
  14   1   4      154.83      118.16     24.55 o 
  15   1   4       24.20       25.41     20.10 o 
  16   1   4      114.07      117.39     30.61 o 
 -17   2   4       13.99       23.29     34.66 o 
 -16   2   4      120.41      187.84     44.04 o 
 -15   2   4        1.11       43.67     26.22 o 
 -14   2   4      186.68      204.81     28.00 o 
 -13   2   4      553.06      548.56     32.39 o 
 -12   2   4      170.73      183.68     18.92 o 
 -11   2   4       25.94       33.26     12.21 o 
 -10   2   4      108.73      162.83     20.39 o 
  -9   2   4        9.21       -0.07      7.15 o 
  -8   2   4      958.22     1004.24     34.79 o 
  -7   2   4      267.37      304.86     15.21 o 
  -6   2   4     1691.83     1798.29     54.55 o 
  -5   2   4     1368.84     1458.55     44.53 o 
  -4   2   4      150.59      158.94      7.48 o 
  -3   2   4      726.62      566.03     16.42 o 
  -2   2   4     1235.91     1325.70     43.01 o 
  -1   2   4     7118.74     6803.07    187.58 o 
   0   2   4    12996.03    11687.22    320.17 o 
   1   2   4       31.21       18.26      3.05 o 
   2   2   4     3750.42     3730.24    103.48 o 
   3   2   4      172.74      145.83      9.77 o 
   4   2   4        8.18       25.27      6.02 o 
   5   2   4      985.42      815.82     32.50 o 
   6   2   4      928.84      912.57     36.68 o 
   7   2   4     3310.67     3451.37    115.91 o 
   8   2   4      350.41      364.59     30.95 o 
   9   2   4      130.48      124.59     15.04 o 
  10   2   4      111.12      115.60     16.28 o 
  11   2   4      431.00      359.76     25.56 o 
  12   2   4      152.76      162.92     25.57 o 
  13   2   4       70.53       63.76     20.88 o 
  14   2   4       12.29       27.01     18.88 o 
  15   2   4        3.66       15.79     19.08 o 
  16   2   4       29.04       18.00     24.48 o 
 -16   3   4        0.32      -23.76     23.76 o 
 -15   3   4      542.12      582.47     46.69 o 
 -14   3   4      276.97      295.26     33.02 o 
 -13   3   4      580.18      544.95     42.26 o 
 -12   3   4      815.69      805.83     50.05 o 
 -11   3   4       93.94       89.06     15.45 o 
 -10   3   4     1693.28     1878.87     71.01 o 
  -9   3   4      693.91      677.73     32.49 o 
  -8   3   4      144.73      106.02     12.74 o 
  -7   3   4     1792.84     1679.08     52.47 o 
  -6   3   4      214.61      240.40     11.06 o 
  -5   3   4     7461.30     7155.14    176.78 o 
  -4   3   4     1308.38     1246.33     33.97 o 
  -3   3   4      413.18      368.46     17.10 o 
  -2   3   4     4423.04     3851.72    112.53 o 
  -1   3   4     2722.39     2566.65     73.78 o 
   0   3   4     4901.54     4848.52    159.63 o 
   1   3   4     1673.89     1572.11     41.59 o 
   2   3   4     4102.59     4403.02    109.88 o 
   3   3   4     6194.62     5684.45    157.17 o 
   4   3   4      739.81      680.82     28.18 o 
   5   3   4      241.33      181.55     27.34 o 
   6   3   4     1254.63     1130.25     45.27 o 
   7   3   4        8.86       -1.47      8.87 o 
   8   3   4     3554.39     3580.25    121.71 o 
   9   3   4      612.03      611.63     33.43 o 
  10   3   4       61.32       36.65     11.90 o 
  11   3   4      539.70      489.44     32.75 o 
  12   3   4      118.62      124.75     18.56 o 
  13   3   4      639.63      565.21     35.96 o 
  14   3   4      491.78      455.65     66.96 o 
  15   3   4      183.93      182.63     56.45 o 
 -16   4   4       25.34       43.06     35.41 o 
 -15   4   4       43.23       66.98     24.46 o 
 -14   4   4       70.79       77.39     25.11 o 
 -13   4   4       37.81       45.91     22.00 o 
 -12   4   4      358.44      310.96     33.27 o 
 -11   4   4      416.18      383.56     42.11 o 
 -10   4   4      216.01      195.08     25.06 o 
  -9   4   4      393.49      368.88     31.00 o 
  -8   4   4      700.72      618.31     26.27 o 
  -7   4   4       63.24       75.85     10.98 o 
  -6   4   4     2570.77     2554.94     67.48 o 
  -5   4   4       28.07       28.69      5.37 o 
  -4   4   4     1561.91     1562.08     46.27 o 
  -3   4   4      383.15      446.36     16.06 o 
  -2   4   4       89.65       99.96      7.68 o 
  -1   4   4      225.74      176.21     12.02 o 
   0   4   4      155.66      176.39     12.13 o 
   1   4   4     1884.53     1905.27     56.60 o 
   2   4   4       64.63       70.41      8.82 o 
   3   4   4      126.22      156.25      9.97 o 
   4   4   4     1534.80     1570.52     56.93 o 
   5   4   4      971.94      915.55     37.44 o 
   6   4   4       20.25       18.98      9.06 o 
   7   4   4      699.37      734.69     37.89 o 
   8   4   4       75.30       85.77     21.16 o 
   9   4   4      322.91      371.17     25.16 o 
  10   4   4       15.41       22.36     12.64 o 
  11   4   4       10.92       18.08     11.95 o 
  12   4   4      369.96      340.11     28.96 o 
  13   4   4       82.35       71.61     18.97 o 
  14   4   4       70.59       46.71     18.63 o 
  15   4   4       25.74       42.56     23.86 o 
 -15   5   4        3.89       50.08     25.32 o 
 -14   5   4        0.32       44.78     22.65 o 
 -13   5   4       36.73       39.01     21.26 o 
 -12   5   4        3.49       19.44     18.51 o 
 -11   5   4       37.09       19.87     17.09 o 
 -10   5   4      186.04      162.53     25.16 o 
  -9   5   4        2.72        0.02     16.38 o 
  -8   5   4       47.28       42.50     16.36 o 
  -7   5   4      154.58      184.04     58.07 o 
  -6   5   4      152.21      235.00     24.08 o 
  -5   5   4      366.29      384.36     24.22 o 
  -4   5   4      967.63      951.86     32.67 o 
  -3   5   4       16.55       17.58      5.68 o 
  -2   5   4        4.73        1.98      5.64 o 
  -1   5   4       71.43       83.03     12.24 o 
   0   5   4      248.71      222.41     15.49 o 
   1   5   4      237.17      224.93     13.25 o 
   2   5   4      549.49      621.08     21.34 o 
   3   5   4      835.39      795.89     29.54 o 
   4   5   4       92.04      101.04     12.49 o 
   5   5   4        8.41       20.10      9.45 o 
   6   5   4      512.99      465.37     32.95 o 
   7   5   4       11.02       14.24      9.89 o 
   8   5   4      183.01      210.94     19.88 o 
   9   5   4      381.59      398.47     27.48 o 
  10   5   4      104.86      130.60     19.19 o 
  11   5   4       17.99       17.99     12.41 o 
  12   5   4       26.43       52.33     14.56 o 
  13   5   4       90.75       75.03     21.30 o 
  14   5   4      106.69       91.77     22.39 o 
 -14   6   4       59.21       73.77     28.07 o 
 -13   6   4       43.41       47.73     24.60 o 
 -12   6   4      116.89      129.37     28.66 o 
 -11   6   4      424.69      415.06     41.20 o 
 -10   6   4       11.80       39.72     19.58 o 
  -9   6   4      404.06      522.62     90.81 o 
  -8   6   4     1381.54     1366.07    127.56 o 
  -7   6   4       40.84       55.75     18.03 o 
  -6   6   4      549.92      625.67     41.47 o 
  -5   6   4      371.95      382.68     31.58 o 
  -4   6   4      385.16      376.49     31.04 o 
  -3   6   4     1347.80     1397.35     85.31 o 
  -2   6   4      398.47      417.79     29.74 o 
  -1   6   4      376.51      428.09     27.44 o 
   0   6   4      432.71      400.24     22.83 o 
   1   6   4      922.67      936.63     39.14 o 
   2   6   4     1825.50     1933.53     65.39 o 
   3   6   4      182.37      180.61     13.85 o 
   4   6   4     1530.23     1685.12     77.88 o 
   5   6   4     1491.61     1558.62     60.19 o 
   6   6   4        8.36       31.74     11.75 o 
   7   6   4     1065.70     1149.94     49.25 o 
   8   6   4      184.46      183.15     20.30 o 
   9   6   4      288.06      300.37     39.47 o 
  10   6   4       64.05       66.85     25.74 o 
  11   6   4      180.36      195.73     21.40 o 
  12   6   4      121.99      150.11     84.45 o 
  13   6   4       42.76       38.06     25.76 o 
 -12   7   4       31.22       22.58     26.44 o 
 -11   7   4        1.44        4.75     21.40 o 
 -10   7   4       85.90       26.72     29.93 o 
  -9   7   4      142.45      158.23     27.69 o 
  -8   7   4        0.49       22.35     19.47 o 
  -7   7   4      291.69      270.69     31.69 o 
  -6   7   4       30.67       35.81     17.60 o 
  -5   7   4       96.45      123.62     22.76 o 
  -4   7   4      243.62      265.33     28.35 o 
  -3   7   4       97.97      126.50     27.82 o 
  -2   7   4        7.57      -10.62     13.28 o 
  -1   7   4      122.99      169.49     22.21 o 
   0   7   4      347.98      331.60     39.95 o 
   1   7   4      474.63      538.14     43.78 o 
   2   7   4        1.11       11.82      8.51 o 
   3   7   4      217.62      269.30     18.00 o 
   4   7   4       38.35       36.26     11.93 o 
   5   7   4      127.75      136.00     22.35 o 
   6   7   4      467.78      507.32     30.01 o 
   7   7   4       26.99        8.23     19.22 o 
   8   7   4       79.30      123.59     19.30 o 
   9   7   4        0.28       -3.29     17.97 o 
  10   7   4       66.83       20.74     31.46 o 
  11   7   4        0.63      -13.52     21.81 o 
 -10   8   4        0.65       -7.31     22.64 o 
  -9   8   4       33.64       46.35     23.12 o 
  -8   8   4       73.28       39.76     42.71 o 
  -7   8   4        2.49       -8.63     18.71 o 
  -6   8   4       10.80      -15.22     15.22 o 
  -5   8   4       31.33       27.49     19.79 o 
  -4   8   4       13.44       29.49     18.71 o 
  -3   8   4      120.06      141.33     24.30 o 
  -2   8   4        0.66       -7.90     19.61 o 
  -1   8   4       27.13       55.96     27.70 o 
   0   8   4       71.12       85.07     18.78 o 
   1   8   4        0.17        4.58     10.57 o 
   2   8   4       33.11       44.43     17.30 o 
   3   8   4       36.71       38.94     16.76 o 
   4   8   4      166.19      162.63     19.59 o 
   5   8   4       90.62       94.84     21.85 o 
   6   8   4        0.81       22.36     37.96 o 
   7   8   4       10.49       57.21     34.99 o 
   8   8   4        1.02       12.53     28.21 o 
   9   8   4       10.55       -6.26     29.33 o 
  -8   9   4       36.35       23.65     38.86 o 
  -7   9   4      173.88      194.64     36.17 o 
  -6   9   4        2.23        9.56     21.35 o 
  -5   9   4       83.38       88.19     26.80 o 
  -4   9   4      122.47       91.06     26.44 o 
  -3   9   4        5.22      -15.17     24.55 o 
  -2   9   4      120.71       97.03     35.64 o 
  -1   9   4       37.65       23.93     19.26 o 
   0   9   4       47.72       96.94     29.56 o 
   1   9   4      178.13      190.37     29.81 o 
   2   9   4       28.28       21.05     18.98 o 
   3   9   4      116.99       97.86     32.76 o 
  -3  10   4       36.15       29.84     32.44 o 
  -2  10   4        0.56       59.86     34.34 o 
  -1  10   4       44.78       69.28     34.94 o 
   0  10   4       61.82       70.39     22.74 o 
 -17   1   5      181.81      206.82     43.94 o 
 -16   1   5      168.81       93.41     34.62 o 
 -15   1   5      274.93      235.19     40.39 o 
 -14   1   5      573.54      547.27     40.07 o 
 -13   1   5        9.10        5.49     11.87 o 
 -12   1   5     1490.88     1468.65     58.88 o 
 -11   1   5       64.39       63.36     10.90 o 
 -10   1   5     1584.25     1576.56     52.06 o 
  -9   1   5     5235.70     5516.02    157.76 o 
  -8   1   5      305.95      392.80     18.18 o 
  -7   1   5     3515.23     3594.96    103.88 o 
  -6   1   5     9512.56    11136.36    307.84 o 
  -5   1   5     1432.99     1703.18     50.99 o 
  -4   1   5     3547.63     3319.23     94.03 o 
  -3   1   5      872.08     1100.51     33.62 o 
  -2   1   5    11737.78    12707.67    428.71 o 
  -1   1   5     6379.94     7526.49    372.25 o 
   0   1   5     3344.68     3129.53     65.40 o 
   1   1   5      257.76      235.09      8.27 o 
   2   1   5     1319.42     1061.57     33.11 o 
   3   1   5      396.58      259.38     12.07 o 
   4   1   5      909.90      801.56     36.73 o 
   5   1   5      122.14      121.15     10.77 o 
   6   1   5     1391.14     1258.03     56.11 o 
   7   1   5     4758.26     4473.45    127.26 o 
   8   1   5      790.10      794.38     44.88 o 
   9   1   5     3089.57     3317.62    256.86 o 
  10   1   5      164.06      119.03     14.77 o 
  11   1   5      324.99      381.88     48.26 o 
  12   1   5      111.34      139.56     23.64 o 
  13   1   5      266.82      403.39     37.52 o 
  14   1   5      373.80      356.11     38.72 o 
  15   1   5        2.25       11.10     19.94 o 
  16   1   5      265.64      315.27     40.02 o 
 -17   2   5       10.27       33.60     36.47 o 
 -16   2   5       67.12       34.06     30.95 o 
 -15   2   5      569.78      748.39     72.39 o 
 -14   2   5       10.40       25.07     20.42 o 
 -13   2   5      848.55      895.55     56.77 o 
 -12   2   5        1.05       10.17     10.72 o 
 -11   2   5     1309.73     1379.87     55.97 o 
 -10   2   5     1406.00     1474.20     57.58 o 
  -9   2   5     1531.06     1603.42     52.00 o 
  -8   2   5     1997.01     2124.92     65.16 o 
  -7   2   5     3762.27     4414.66    126.23 o 
  -6   2   5     5451.42     6136.12    172.01 o 
  -5   2   5     2576.33     2829.18     81.94 o 
  -4   2   5      101.19      118.03      7.24 o 
  -3   2   5     1058.51      994.43     30.67 o 
  -2   2   5       83.56      125.47      8.74 o 
  -1   2   5     3874.39     3825.04    107.10 o 
   0   2   5    21307.13    20044.09    547.55 o 
   1   2   5      413.46      437.98     12.74 o 
   2   2   5    13103.96    11914.99    343.12 o 
   3   2   5     4896.58     4780.74    152.75 o 
   4   2   5     5799.50     6165.68    196.25 o 
   5   2   5     1685.97     1332.57     48.73 o 
   6   2   5      205.60      213.86     15.59 o 
   7   2   5      759.11      816.75     52.03 o 
   8   2   5      943.03      855.29     41.22 o 
   9   2   5      297.48      272.37     24.09 o 
  10   2   5      349.23      349.33     52.78 o 
  11   2   5       47.76       66.88     14.64 o 
  12   2   5      318.32      329.63     33.52 o 
  13   2   5      633.63      525.11     43.10 o 
  14   2   5        0.41       -8.22     27.47 o 
  15   2   5      236.66      200.11     34.27 o 
 -16   3   5       86.91      106.49     38.28 o 
 -15   3   5        2.56      -16.82     18.59 o 
 -14   3   5        2.05      -11.15     16.72 o 
 -13   3   5        5.15      -15.10     15.10 o 
 -12   3   5       52.28       53.45     18.93 o 
 -11   3   5       34.38       49.56     17.01 o 
 -10   3   5      124.24      131.91     22.85 o 
  -9   3   5        6.38       15.75     10.41 o 
  -8   3   5       98.78      103.89     10.54 o 
  -7   3   5       22.94       27.54      9.18 o 
  -6   3   5      361.01      364.41     17.84 o 
  -5   3   5     2766.89     2913.10     74.86 o 
  -4   3   5       63.96       84.93      8.66 o 
  -3   3   5      749.14      839.44     23.76 o 
  -2   3   5     1159.20     1098.41     39.97 o 
  -1   3   5      755.50      843.89     36.81 o 
   0   3   5     1616.76     1634.45     56.25 o 
   1   3   5       55.63       45.07      5.11 o 
   2   3   5        5.85        0.67      3.41 o 
   3   3   5      172.29      158.72      9.06 o 
   4   3   5       11.53       12.51      6.43 o 
   5   3   5       39.04       34.36      8.54 o 
   6   3   5      260.56      274.91     18.28 o 
   7   3   5      413.19      422.28     24.02 o 
   8   3   5      459.43      424.00     25.06 o 
   9   3   5      494.25      449.98     27.01 o 
  10   3   5      240.60      234.23     21.00 o 
  11   3   5      163.24      186.93     26.07 o 
  12   3   5      221.44      234.30     24.07 o 
  13   3   5        0.12        6.40     18.52 o 
  14   3   5        2.76      -13.42     17.75 o 
  15   3   5        0.25        2.72     22.32 o 
 -16   4   5       74.62       49.19     26.33 o 
 -15   4   5        1.56      -17.19     17.19 o 
 -14   4   5      162.50      152.85     29.01 o 
 -13   4   5      618.17      630.08     46.85 o 
 -12   4   5      351.17      336.96     34.48 o 
 -11   4   5        4.38       18.48     21.14 o 
 -10   4   5        8.67       17.07     14.00 o 
  -9   4   5      247.20      250.96     33.15 o 
  -8   4   5     2225.28     2436.13    109.34 o 
  -7   4   5      405.06      450.61     37.22 o 
  -6   4   5      214.17      214.90     11.26 o 
  -5   4   5     2295.72     2106.85     56.07 o 
  -4   4   5       53.86       96.13      7.15 o 
  -3   4   5     3783.84     3922.51     90.06 o 
  -2   4   5     1371.09     1363.39     53.51 o 
  -1   4   5     3883.36     4024.88    132.00 o 
   0   4   5     8269.38     7540.43    369.99 o 
   1   4   5      590.80      511.49     17.74 o 
   2   4   5     5137.23     4524.08    113.56 o 
   3   4   5       34.60       19.42      9.01 o 
   4   4   5     1607.30     1626.11     59.23 o 
   5   4   5     4150.12     3864.51    128.36 o 
   6   4   5       29.90       21.86      9.54 o 
   7   4   5     1081.26     1105.11     49.81 o 
   8   4   5      280.80      261.38     22.40 o 
   9   4   5      719.67      716.74     35.80 o 
  10   4   5      776.64      676.35     35.72 o 
  11   4   5       17.78       15.98     12.20 o 
  12   4   5       57.95       51.33     16.76 o 
  13   4   5      200.10      156.44     23.32 o 
  14   4   5       11.03       -4.68     36.89 o 
 -15   5   5       70.67       67.59     46.52 o 
 -14   5   5      339.38      298.73     66.22 o 
 -13   5   5        0.96       39.98     20.70 o 
 -12   5   5      305.18      365.52     37.81 o 
 -11   5   5      257.99      257.21     31.79 o 
 -10   5   5       12.72       18.37     15.27 o 
  -9   5   5      153.71      129.10     21.27 o 
  -8   5   5       18.65       10.89     12.22 o 
  -7   5   5      787.27      770.90     45.97 o 
  -6   5   5      220.79      205.40     23.34 o 
  -5   5   5     1210.84     1112.49    129.63 o 
  -4   5   5     2495.13     2415.23    332.20 o 
  -3   5   5        5.62       13.32      6.49 o 
  -2   5   5     2424.43     2136.97     81.69 o 
  -1   5   5     3918.98     3778.37    184.01 o 
   0   5   5       55.56       43.08      9.50 o 
   1   5   5     2660.74     2384.86     71.02 o 
   2   5   5      177.09      188.06     12.85 o 
   3   5   5      876.63      944.57     38.78 o 
   4   5   5     1002.15      978.76     51.93 o 
   5   5   5      141.52      156.90     15.41 o 
   6   5   5      166.58      205.08     18.21 o 
   7   5   5       34.06       48.28     12.25 o 
   8   5   5      916.32      933.63     68.04 o 
   9   5   5      556.82      574.71     32.62 o 
  10   5   5       43.87       64.48     15.46 o 
  11   5   5      352.74      422.89     30.88 o 
  12   5   5      205.30      197.43     21.25 o 
  13   5   5       23.19       31.33     18.76 o 
  14   5   5      258.19      223.48     45.47 o 
 -14   6   5        7.67       15.75     23.19 o 
 -13   6   5       12.75       11.15     21.28 o 
 -12   6   5        5.77       14.07     19.34 o 
 -11   6   5       16.46       17.21     19.80 o 
 -10   6   5       83.34      100.54     25.54 o 
  -9   6   5       19.50       22.19     17.91 o 
  -8   6   5        1.37        8.43     21.79 o 
  -7   6   5       50.80       43.50     17.17 o 
  -6   6   5       14.63       17.27     15.92 o 
  -5   6   5       90.55       80.18     18.41 o 
  -4   6   5      107.81       94.66     20.28 o 
  -3   6   5       35.90       36.87     13.94 o 
  -2   6   5      218.41      211.41     22.79 o 
  -1   6   5      492.51      529.93     26.99 o 
   0   6   5      132.03      112.06     13.47 o 
   1   6   5       12.49       16.59     15.24 o 
   2   6   5        2.13       23.33      7.98 o 
   3   6   5      153.65      139.29     13.20 o 
   4   6   5      258.20      238.31     18.81 o 
   5   6   5      130.67      147.75     16.56 o 
   6   6   5        4.09       -9.22      9.22 o 
   7   6   5       28.46        8.82     17.98 o 
   8   6   5       16.67       24.33     13.01 o 
   9   6   5       47.72       82.95     17.57 o 
  10   6   5        0.03       14.75     14.67 o 
  11   6   5       26.82        9.14     15.82 o 
  12   6   5        0.12      -13.49     13.49 o 
 -12   7   5       82.15       55.53     23.76 o 
 -11   7   5       64.78       24.40     22.01 o 
 -10   7   5      107.11      102.03     26.98 o 
  -9   7   5      271.63      276.68     42.97 o 
  -8   7   5       29.28       23.78     36.75 o 
  -7   7   5       18.29       28.56     18.95 o 
  -6   7   5       55.26       28.74     29.28 o 
  -5   7   5      333.25      353.55     33.63 o 
  -4   7   5     1157.49     1129.42     62.62 o 
  -3   7   5      111.61       72.89     30.95 o 
  -2   7   5      201.41      216.27     25.10 o 
  -1   7   5      165.16      138.81     26.87 o 
   0   7   5       55.49       45.28     14.72 o 
   1   7   5     1149.02     1231.07     49.74 o 
   2   7   5      323.20      389.87     21.23 o 
   3   7   5       27.26       30.01      9.95 o 
   4   7   5      217.06      238.85     20.21 o 
   5   7   5       43.26       53.42     13.91 o 
   6   7   5       77.99      107.95     16.56 o 
   7   7   5        1.30        8.50     17.35 o 
   8   7   5      129.34      122.02     19.14 o 
   9   7   5      230.30      193.86     23.68 o 
  10   7   5       19.60      -12.78     24.25 o 
  11   7   5      151.98      111.04     43.34 o 
 -10   8   5       81.22       81.34     30.51 o 
  -9   8   5        0.28      -19.85     20.32 o 
  -8   8   5      312.06      294.40     63.55 o 
  -7   8   5       52.05       40.85     21.92 o 
  -6   8   5       34.96       67.00     23.03 o 
  -5   8   5      144.48      207.23     36.64 o 
  -4   8   5        7.42       10.45     17.23 o 
  -3   8   5      306.85      337.29     34.50 o 
  -2   8   5      248.01      182.36     26.71 o 
  -1   8   5        8.82       -6.22     20.97 o 
   0   8   5      285.73      321.31     68.79 o 
   1   8   5       11.88       20.95     16.65 o 
   2   8   5      147.35      210.26     28.97 o 
   3   8   5       26.33       24.65     13.06 o 
   4   8   5        3.61        9.61     12.77 o 
   5   8   5      279.35      279.42     24.21 o 
   6   8   5       18.75       21.49     17.67 o 
   7   8   5      128.27      161.33     28.64 o 
   8   8   5       40.58       27.33     29.65 o 
   9   8   5      130.28      100.00     39.72 o 
  -8   9   5        1.27        1.24     21.99 o 
  -7   9   5       45.78       44.55     25.44 o 
  -6   9   5       33.80       14.14     22.06 o 
  -5   9   5       33.16       40.44     22.09 o 
  -4   9   5        0.87       14.81     21.37 o 
  -3   9   5        1.35       33.41     28.35 o 
  -2   9   5        2.39       15.78     28.45 o 
  -1   9   5       56.79       72.36     35.87 o 
   0   9   5        6.15        9.06     11.95 o 
   1   9   5       21.19       35.18     14.26 o 
   2   9   5       17.51       19.51     15.06 o 
   3   9   5        2.14       -1.53     21.62 o 
   4   9   5        0.77      -21.35     22.27 o 
  -2  10   5        2.19       13.22     31.32 o 
   0  10   5       20.41       48.34     29.19 o 
   1  10   5        2.04       38.75     17.37 o 
 -16   0   6      161.24      225.10     42.37 o 
 -15   0   6     1492.96     1406.57    104.69 o 
 -14   0   6      138.26      123.66     30.07 o 
 -13   0   6      742.29      713.63     61.95 o 
 -12   0   6     1588.62     1692.40     80.40 o 
 -11   0   6       29.64       38.15     13.50 o 
 -10   0   6     2432.42     2393.14    104.70 o 
  -9   0   6      572.30      597.96     40.14 o 
  -8   0   6      693.42      619.54     33.73 o 
  -7   0   6     7085.72     8149.29    321.83 o 
  -6   0   6     2008.67     2520.25    104.56 o 
  -5   0   6     4147.41     3966.03    159.02 o 
  -4   0   6      345.00      527.33     26.13 o 
  -3   0   6    41264.86    45690.83   1759.86 o 
  -2   0   6    23643.33    23508.48   1011.49 o 
  -1   0   6     8994.75    10814.30    292.19 o 
   0   0   6     2594.60     2560.22     82.37 o 
   1   0   6     2093.09     2357.63     76.43 o 
   2   0   6      218.90      268.99     12.41 o 
   3   0   6     2674.10     2451.51    128.61 o 
   4   0   6      121.00      144.78     13.55 o 
   5   0   6     2517.67     3697.92    148.02 o 
   6   0   6       95.68      143.11     24.08 o 
   7   0   6      933.92     1034.00     74.76 o 
   8   0   6     5991.79     4916.59    284.59 o 
   9   0   6      354.98      530.90     50.72 o 
  10   0   6      591.75      530.94     52.99 o 
  11   0   6      745.57      617.16     58.51 o 
  12   0   6      197.79      195.03     39.49 o 
  13   0   6      710.18      696.09     69.00 o 
  14   0   6        5.87       -9.33     24.41 o 
  15   0   6      301.74      373.50     56.66 o 
 -17   1   6        7.09       95.45     34.48 o 
 -16   1   6      190.42      246.54     44.18 o 
 -15   1   6       44.43       47.01     25.85 o 
 -14   1   6      345.94      369.83     26.96 o 
 -13   1   6      170.66      183.83     19.73 o 
 -12   1   6      310.36      313.31     22.68 o 
 -11   1   6      554.96      524.38     24.91 o 
 -10   1   6        0.76       -5.94      7.44 o 
  -9   1   6     1447.67     1458.94     47.98 o 
  -8   1   6      140.27      144.58     11.22 o 
  -7   1   6      690.61      675.21     24.91 o 
  -6   1   6     4209.53     4781.70    135.34 o 
  -5   1   6     3131.96     3876.00    109.90 o 
  -4   1   6      109.94      167.14      8.59 o 
  -3   1   6      104.26      113.07      8.33 o 
  -2   1   6     1246.47     1508.37     51.76 o 
  -1   1   6     4622.47     4510.50    145.76 o 
   0   1   6       40.40       31.02      2.74 o 
   1   1   6      933.61     1108.44     26.80 o 
   2   1   6     7726.27     7661.17    187.38 o 
   3   1   6       66.24       76.23      5.68 o 
   4   1   6       89.20       39.67      7.28 o 
   5   1   6       85.63       53.27      8.33 o 
   6   1   6      500.32      381.57     28.06 o 
   7   1   6     1542.85     1462.60     55.25 o 
   8   1   6       47.87       49.15     14.35 o 
   9   1   6      921.45      970.56     88.14 o 
  10   1   6      296.35      258.46     27.40 o 
  11   1   6       13.10       17.48     16.22 o 
  12   1   6      467.93      513.02     41.12 o 
  13   1   6        1.47       11.66     16.83 o 
  14   1   6       41.19       49.82     21.23 o 
  15   1   6      127.65      128.16     28.01 o 
 -17   2   6        7.39      -14.99     27.10 o 
 -16   2   6       18.77       25.89     26.36 o 
 -15   2   6       90.42       94.25     23.59 o 
 -14   2   6       87.71       96.80     42.44 o 
 -13   2   6       22.82       22.48     16.32 o 
 -12   2   6      133.77      160.61     45.31 o 
 -11   2   6       69.18       82.03     13.75 o 
 -10   2   6      940.62      911.38     34.05 o 
  -9   2   6      897.30      971.17     35.16 o 
  -8   2   6       20.01       17.37      6.91 o 
  -7   2   6      597.12      644.85     24.43 o 
  -6   2   6        1.12        2.38      4.71 o 
  -5   2   6     3634.17     3507.01    100.39 o 
  -4   2   6      408.89      503.60     18.07 o 
  -3   2   6      127.45      167.19     14.09 o 
  -2   2   6      257.16      189.94     13.40 o 
  -1   2   6      676.32      596.71     22.88 o 
   0   2   6     2730.27     2917.53     73.57 o 
   1   2   6     4660.76     4222.88     96.10 o 
   2   2   6      357.87      302.18     16.60 o 
   3   2   6       43.52       48.73      4.74 o 
   4   2   6      237.67      254.17     15.20 o 
   5   2   6       23.68       52.54      8.49 o 
   6   2   6       75.00      131.42     13.45 o 
   7   2   6      214.53      175.03     21.58 o 
   8   2   6      304.87      317.96     27.56 o 
   9   2   6       33.86       31.42     11.32 o 
  10   2   6      200.64      183.26     24.45 o 
  11   2   6       27.06       31.85     16.93 o 
  12   2   6      172.57      140.66     31.76 o 
  13   2   6      115.22       81.56     23.50 o 
  14   2   6       10.31       -3.82     17.82 o 
  15   2   6      118.51      134.37     31.13 o 
 -16   3   6      160.81      168.75     58.00 o 
 -15   3   6       21.50       46.94     22.62 o 
 -14   3   6      558.43      574.12     45.59 o 
 -13   3   6       74.14       75.29     21.57 o 
 -12   3   6     1130.03     1161.76     64.80 o 
 -11   3   6     1066.81     1017.24     56.98 o 
 -10   3   6       27.79       27.53     13.93 o 
  -9   3   6     1366.05     1296.67    119.09 o 
  -8   3   6      320.88      291.35     16.07 o 
  -7   3   6     1728.39     1771.18     68.04 o 
  -6   3   6     5584.63     5584.85    161.81 o 
  -5   3   6        9.92        5.88      4.71 o 
  -4   3   6     1623.74     1223.15     44.22 o 
  -3   3   6       11.05        9.45      2.74 o 
  -2   3   6     1492.56     1239.65     33.27 o 
  -1   3   6     8876.83     8571.36    237.08 o 
   0   3   6     3616.22     3391.54     96.40 o 
   1   3   6     4228.08     3602.86     90.58 o 
   2   3   6     5853.86     6192.05    171.07 o 
   3   3   6      497.20      590.69     20.81 o 
   4   3   6     3132.48     2660.00     89.86 o 
   5   3   6      231.57      228.00     26.16 o 
   6   3   6     1884.74     1877.60     67.96 o 
   7   3   6     4290.40     4183.88    139.73 o 
   8   3   6        2.72        1.41      8.91 o 
   9   3   6     1657.95     1670.31     64.94 o 
  10   3   6       67.37       64.75     15.02 o 
  11   3   6      346.50      422.26     37.15 o 
  12   3   6      668.21      735.18     41.22 o 
  13   3   6       82.03       62.09     22.35 o 
  14   3   6      250.40      189.07     31.27 o 
  15   3   6      142.12      154.65     31.58 o 
 -16   4   6        2.32      -21.58     21.58 o 
 -15   4   6      227.34      196.37     32.72 o 
 -14   4   6        6.84       16.30     21.65 o 
 -13   4   6      269.55      256.59     32.61 o 
 -12   4   6       22.80       68.67     20.78 o 
 -11   4   6      160.87      185.81     26.49 o 
 -10   4   6      274.24      331.40     31.35 o 
  -9   4   6       32.54        9.25     13.06 o 
  -8   4   6        8.06       11.30     13.78 o 
  -7   4   6     1089.18     1097.29     44.93 o 
  -6   4   6      273.50      254.98     18.73 o 
  -5   4   6      928.74      930.33     38.54 o 
  -4   4   6       19.44       16.75      7.32 o 
  -3   4   6      826.50      758.96     20.72 o 
  -2   4   6     2663.90     2320.26     60.37 o 
  -1   4   6     1348.86     1379.27     49.60 o 
   0   4   6      857.02      809.42     32.23 o 
   1   4   6       27.30       26.56      5.51 o 
   2   4   6     1344.97     1211.77     34.82 o 
   3   4   6     1023.28      971.37     38.71 o 
   4   4   6      681.19      711.46     31.50 o 
   5   4   6      349.58      359.27     36.32 o 
   6   4   6     1321.46     1364.98     52.78 o 
   7   4   6        0.61       -8.68     10.52 o 
   8   4   6     1101.65     1140.23     53.75 o 
   9   4   6       38.29       54.06     13.89 o 
  10   4   6      120.43      124.23     18.34 o 
  11   4   6      350.03      340.13     27.73 o 
  12   4   6       45.10       54.12     18.51 o 
  13   4   6       42.88       34.31     18.78 o 
  14   4   6        0.31        1.77     19.65 o 
 -15   5   6       51.56       38.80     26.08 o 
 -14   5   6       41.33       40.63     23.30 o 
 -13   5   6        3.11        4.19     19.41 o 
 -12   5   6       14.57        5.72     18.17 o 
 -11   5   6       97.20       75.67     54.52 o 
 -10   5   6       98.61       82.53     19.38 o 
  -9   5   6      164.07      174.84     60.93 o 
  -8   5   6        2.89      -14.50     14.50 o 
  -7   5   6      182.50      185.84     31.39 o 
  -6   5   6       60.81       71.82     12.19 o 
  -5   5   6      835.07      816.57     41.11 o 
  -4   5   6      419.55      330.38     27.00 o 
  -3   5   6      246.38      224.40     34.69 o 
  -2   5   6     1015.61      967.83     38.68 o 
  -1   5   6     1482.31     1434.47     53.14 o 
   0   5   6      200.77      184.82     20.90 o 
   1   5   6      425.76      424.30     17.30 o 
   2   5   6      195.43      188.45     13.20 o 
   3   5   6      123.95      102.94     12.93 o 
   4   5   6     1327.58     1273.24     49.58 o 
   5   5   6      107.66      118.03     15.59 o 
   6   5   6      525.47      495.16     27.54 o 
   7   5   6      156.09      182.05     18.43 o 
   8   5   6       17.43       15.31     11.71 o 
   9   5   6      105.52       99.44     17.62 o 
  10   5   6       62.89       39.86     14.76 o 
  11   5   6      105.27      138.45     32.16 o 
  12   5   6       35.18       26.67     15.09 o 
  13   5   6       20.66       18.51     18.11 o 
 -14   6   6        8.23      -12.77     22.08 o 
 -13   6   6       48.66       24.21     23.70 o 
 -12   6   6       51.60       95.71     26.77 o 
 -11   6   6      216.88      218.03     33.85 o 
 -10   6   6     1212.51     1325.73    104.96 o 
  -9   6   6      500.44      469.82     39.99 o 
  -8   6   6      246.89      263.03     30.14 o 
  -7   6   6      241.70      204.54     25.79 o 
  -6   6   6       20.82        8.19     14.92 o 
  -5   6   6     1265.13     1276.08    134.01 o 
  -4   6   6      666.46      723.70     55.45 o 
  -3   6   6      332.98      312.86     27.64 o 
  -2   6   6      972.98      944.55     51.20 o 
  -1   6   6       44.00       39.06     13.28 o 
   0   6   6     1484.98     1378.08     53.07 o 
   1   6   6      459.33      441.35     20.74 o 
   2   6   6     1183.83     1180.65     40.61 o 
   3   6   6     1149.92     1219.34     42.42 o 
   4   6   6       18.37       32.73     10.45 o 
   5   6   6     2015.02     2082.06     76.75 o 
   6   6   6      444.82      492.69     32.17 o 
   7   6   6       55.55       34.57     15.96 o 
   8   6   6      442.34      513.36     31.64 o 
   9   6   6        7.91       16.02     13.85 o 
  10   6   6      210.34      193.15     23.83 o 
  11   6   6       44.56       30.18     17.31 o 
  12   6   6        5.79       19.39     15.92 o 
 -12   7   6       22.40       18.35     23.74 o 
 -11   7   6      129.11      122.87     28.49 o 
 -10   7   6       26.85        7.65     20.70 o 
  -9   7   6      153.39      152.75     29.09 o 
  -8   7   6      289.40      336.83     36.20 o 
  -7   7   6        0.70       -6.46     25.20 o 
  -6   7   6      123.49      136.25     24.52 o 
  -5   7   6       44.54       56.10     19.79 o 
  -4   7   6      149.63      209.82     27.04 o 
  -3   7   6      109.13      111.15     21.69 o 
  -2   7   6       11.10      -17.09     20.25 o 
  -1   7   6       82.20       89.61     22.06 o 
   0   7   6       12.55       12.67     12.65 o 
   1   7   6      333.42      395.92     32.38 o 
   2   7   6       85.75      128.03     18.43 o 
   3   7   6        0.25        1.29      8.79 o 
   4   7   6      161.14      202.72     23.64 o 
   5   7   6       52.31       40.51     13.00 o 
   6   7   6       59.08       99.77     16.58 o 
   7   7   6       91.90       75.89     17.27 o 
   8   7   6        2.62       14.39     17.39 o 
   9   7   6       21.19       23.09     15.20 o 
  10   7   6       14.55       16.13     17.40 o 
  11   7   6       18.10       25.70     28.82 o 
 -10   8   6       78.38      102.65     31.42 o 
  -9   8   6       23.57      -17.32     20.85 o 
  -8   8   6        2.48       -0.60     20.56 o 
  -7   8   6       12.02       32.75     21.38 o 
  -6   8   6        4.38        2.96     17.57 o 
  -5   8   6       54.10       59.02     21.33 o 
  -4   8   6       14.28       41.72     20.06 o 
  -3   8   6      101.80      118.85     34.25 o 
  -2   8   6       63.36      107.56     32.06 o 
  -1   8   6       10.53       36.52     25.34 o 
   0   8   6        5.44       -5.62     13.81 o 
   1   8   6        0.27       11.26     11.36 o 
   2   8   6       91.31      108.47     15.67 o 
   3   8   6      105.76       74.59     18.62 o 
   4   8   6        0.74       10.75     20.63 o 
   5   8   6       11.79       12.14     15.84 o 
   6   8   6        1.21       21.02     16.81 o 
   7   8   6       36.31       38.36     16.28 o 
   8   8   6       52.23       58.87     28.49 o 
   9   8   6       34.01       70.44     36.61 o 
  -8   9   6       88.71       76.65     29.31 o 
  -7   9   6        6.17        1.84     26.29 o 
  -6   9   6       60.27       79.90     26.17 o 
  -5   9   6        0.06       14.74     26.10 o 
  -4   9   6      179.96      245.69     34.96 o 
  -3   9   6       92.65      100.04     36.43 o 
  -2   9   6       27.20       58.93     32.20 o 
  -1   9   6      131.03      135.25     25.19 o 
   0   9   6       33.21       53.26     14.61 o 
   1   9   6       57.79       54.60     18.02 o 
   2   9   6       21.19       -2.38     13.09 o 
   3   9   6       36.65       81.36     23.92 o 
   4   9   6      109.37      139.81     37.63 o 
   5   9   6       47.80       22.64     30.02 o 
  -2  10   6       35.70       54.93     21.93 o 
  -1  10   6        0.02       -9.10     34.13 o 
   0  10   6      104.83      117.51     24.43 o 
   1  10   6       38.10       65.47     30.90 o 
 -17   1   7        0.28      -14.01     26.31 o 
 -16   1   7      316.22      346.96     49.84 o 
 -15   1   7       24.02       32.34     26.96 o 
 -14   1   7      588.12      594.32     42.39 o 
 -13   1   7     1299.85     1228.92     52.56 o 
 -12   1   7       59.91       56.15     12.95 o 
 -11   1   7      677.33      703.30     29.37 o 
 -10   1   7      801.39      846.77     32.31 o 
  -9   1   7       78.38       65.96      9.30 o 
  -8   1   7      537.65      599.16     23.70 o 
  -7   1   7        2.83        2.00      5.35 o 
  -6   1   7     5478.06     6107.02    171.46 o 
  -5   1   7     1411.84     1627.75     49.21 o 
  -4   1   7      263.22      321.17     13.00 o 
  -3   1   7     1692.48     1399.02     94.59 o 
  -2   1   7     2509.50     2513.23     89.20 o 
  -1   1   7     7731.30     7904.18    192.29 o 
   0   1   7     2755.63     2324.99     67.21 o 
   1   1   7     1188.60     1018.92     25.13 o 
   2   1   7     5680.69     5901.23    131.96 o 
   3   1   7        1.13       10.16      3.76 o 
   4   1   7      233.30      175.50     12.60 o 
   5   1   7      435.70      344.62     18.77 o 
   6   1   7       56.53       46.35     14.57 o 
   7   1   7     2456.32     2581.31     90.15 o 
   8   1   7     1871.97     1644.50     62.54 o 
   9   1   7       76.73       49.49     20.70 o 
  10   1   7       88.09       66.79     22.39 o 
  11   1   7      130.67      107.90     22.88 o 
  12   1   7     1117.09      986.24     70.88 o 
  13   1   7       58.75       48.88     20.23 o 
  14   1   7      158.82      143.53     34.29 o 
  15   1   7      336.80      257.83     37.35 o 
 -17   2   7      201.02      135.87     43.94 o 
 -16   2   7        5.67      -23.90     23.90 o 
 -15   2   7      428.13      476.58     92.04 o 
 -14   2   7      146.19      143.30     44.06 o 
 -13   2   7      409.78      382.21     37.98 o 
 -12   2   7     1200.79     1304.83     68.54 o 
 -11   2   7        3.66        0.77     12.35 o 
 -10   2   7     1785.01     1938.92     62.10 o 
  -9   2   7     1645.23     1704.39     56.10 o 
  -8   2   7      744.82      782.19     29.11 o 
  -7   2   7     6680.39     7217.85    202.70 o 
  -6   2   7       44.51       45.67      6.69 o 
  -5   2   7     2008.50     1986.68     59.21 o 
  -4   2   7      779.11      792.72     31.46 o 
  -3   2   7      371.43      386.56     29.45 o 
  -2   2   7      649.31      471.35     21.61 o 
  -1   2   7      671.11      536.33     18.32 o 
   0   2   7     2415.43     2167.82     50.99 o 
   1   2   7     2275.27     2052.73     50.84 o 
   2   2   7      192.28      162.18      8.81 o 
   3   2   7    11941.03    10917.03    378.87 o 
   4   2   7     1971.92     1805.33    127.21 o 
   5   2   7      107.22      167.99     30.61 o 
   6   2   7     6744.76     6016.35    233.32 o 
   7   2   7      663.24      609.45     29.82 o 
   8   2   7      920.64      957.44     43.14 o 
   9   2   7      108.19      148.10     22.84 o 
  10   2   7      691.93      710.41     46.07 o 
  11   2   7     1371.39     1355.01     85.36 o 
  12   2   7       68.65       21.89     18.91 o 
  13   2   7      145.82      124.71     26.78 o 
  14   2   7      130.26      116.19     29.19 o 
  15   2   7       42.56       37.58     27.77 o 
 -16   3   7       90.92      111.54     33.53 o 
 -15   3   7       37.66       31.31     20.23 o 
 -14   3   7       18.94      -12.43     16.54 o 
 -13   3   7      121.59      112.66     22.79 o 
 -12   3   7     1177.26     1124.79     62.40 o 
 -11   3   7      395.87      432.36     35.20 o 
 -10   3   7       13.42       -9.86     11.83 o 
  -9   3   7       21.54       17.26      8.88 o 
  -8   3   7        7.18       -5.52      7.93 o 
  -7   3   7       15.63       24.67     10.59 o 
  -6   3   7      112.63      129.40     10.14 o 
  -5   3   7      616.52      674.36     24.06 o 
  -4   3   7      301.59      287.23     12.87 o 
  -3   3   7      310.18      317.08     13.26 o 
  -2   3   7     1339.75     1239.72     82.53 o 
  -1   3   7      869.01      831.86     27.52 o 
   0   3   7        8.50        7.03      3.59 o 
   1   3   7      116.81      143.82      8.19 o 
   2   3   7      385.00      364.20     18.50 o 
   3   3   7      102.94      102.79      7.88 o 
   4   3   7       68.97       70.21      9.93 o 
   5   3   7      206.49      197.27     17.70 o 
   6   3   7      267.04      282.91     19.27 o 
   7   3   7        1.73       29.21     10.18 o 
   8   3   7        5.51       23.65     10.23 o 
   9   3   7       27.11       33.51     19.35 o 
  10   3   7       11.36       26.35     11.92 o 
  11   3   7      121.40      142.38     27.49 o 
  12   3   7       51.76       32.28     19.26 o 
  13   3   7        0.01      -12.83     19.40 o 
  14   3   7        0.05       29.08     21.03 o 
 -16   4   7       30.02       50.73     30.35 o 
 -15   4   7      328.57      332.31     37.79 o 
 -14   4   7      219.22      252.86     50.07 o 
 -13   4   7       63.60       46.81     20.01 o 
 -12   4   7      470.61      477.63     96.26 o 
 -11   4   7       19.24       -5.75     14.69 o 
 -10   4   7      731.86      654.81     43.27 o 
  -9   4   7      519.53      497.60     40.23 o 
  -8   4   7      240.15      279.25     26.90 o 
  -7   4   7      545.48      557.22     29.66 o 
  -6   4   7      262.85      290.99     19.63 o 
  -5   4   7     3073.77     3108.72    164.93 o 
  -4   4   7     4111.67     4033.95    145.32 o 
  -3   4   7       26.78       36.40      5.21 o 
  -2   4   7     4925.06     4920.72    162.38 o 
  -1   4   7     3022.94     2738.02     80.08 o 
   0   4   7      155.05      167.85     12.27 o 
   1   4   7     1514.92     1346.40     38.00 o 
   2   4   7      795.37      844.12     26.28 o 
   3   4   7     4673.68     4551.15    148.64 o 
   4   4   7     2020.15     2153.41     75.89 o 
   5   4   7     1141.75     1160.72     46.10 o 
   6   4   7      294.93      286.74     20.00 o 
   7   4   7       54.67       51.82     13.47 o 
   8   4   7     1729.13     1759.43     67.94 o 
   9   4   7      794.40      769.09     38.58 o 
  10   4   7       35.22       14.67     12.46 o 
  11   4   7      113.69       93.92     23.67 o 
  12   4   7       17.85       20.75     14.22 o 
  13   4   7       58.03       30.80     24.47 o 
  14   4   7       89.24       89.48     37.03 o 
 -15   5   7       52.73       25.71     23.42 o 
 -14   5   7      156.38       96.44     26.57 o 
 -13   5   7      217.08      166.08     31.21 o 
 -12   5   7       19.93        5.39     29.63 o 
 -11   5   7      397.02      411.99     38.51 o 
 -10   5   7       91.31       94.25     22.22 o 
  -9   5   7      339.86      311.54     31.20 o 
  -8   5   7      617.26      689.33     44.10 o 
  -7   5   7        5.60       26.04     12.53 o 
  -6   5   7      985.16      987.59     42.62 o 
  -5   5   7      523.90      533.79     32.72 o 
  -4   5   7     1283.96     1307.63     81.21 o 
  -3   5   7     3371.86     3629.33    152.76 o 
  -2   5   7     1669.39     1747.72    176.45 o 
  -1   5   7      224.78      219.40     29.63 o 
   0   5   7      649.02      623.81     24.58 o 
   1   5   7      698.14      667.80     23.07 o 
   2   5   7     1960.65     1841.69     65.12 o 
   3   5   7      136.70      136.36     16.89 o 
   4   5   7      787.18      775.29     34.52 o 
   5   5   7      173.75      190.04     17.42 o 
   6   5   7      191.53      182.62     18.19 o 
   7   5   7     1069.42     1037.54     45.30 o 
   8   5   7      202.18      212.71     25.74 o 
   9   5   7      298.69      303.59     25.19 o 
  10   5   7      221.84      218.64     23.80 o 
  11   5   7        0.07       -3.01     15.02 o 
  12   5   7      165.18      179.35     24.47 o 
  13   5   7      157.96      145.05     25.91 o 
 -14   6   7       14.60       25.76     32.69 o 
 -13   6   7        2.63       11.82     21.28 o 
 -12   6   7        0.31        4.34     21.62 o 
 -11   6   7       32.63        9.40     23.80 o 
 -10   6   7       85.03       88.40     22.31 o 
  -9   6   7        1.64       17.10     18.13 o 
  -8   6   7        0.01       27.81     17.26 o 
  -7   6   7      158.06      148.80     23.72 o 
  -6   6   7       97.87       87.45     43.53 o 
  -5   6   7        0.66        6.78     13.57 o 
  -4   6   7      139.17      131.88     21.05 o 
  -3   6   7       71.04       54.07     17.54 o 
  -2   6   7        2.85       20.45     13.41 o 
  -1   6   7       22.50       33.56     14.13 o 
   0   6   7        0.28        0.53      9.39 o 
   1   6   7       34.08       41.43      9.42 o 
   2   6   7        1.77        5.51      7.38 o 
   3   6   7       26.14       28.93     11.89 o 
   4   6   7       24.89       26.39     10.20 o 
   5   6   7       42.98       74.72     15.91 o 
   6   6   7       13.15        9.76     11.68 o 
   7   6   7       52.15       48.08     14.75 o 
   8   6   7        3.20        7.66     13.08 o 
   9   6   7       32.72       27.44     14.47 o 
  10   6   7       39.44       28.78     17.67 o 
  11   6   7       13.10        5.69     16.14 o 
  12   6   7        2.05        9.08     16.28 o 
 -12   7   7        2.60      -20.25     21.19 o 
 -11   7   7      176.39      223.62     55.17 o 
 -10   7   7       48.32       54.05     24.19 o 
  -9   7   7       97.96      101.65     38.63 o 
  -8   7   7      167.41      187.15     30.03 o 
  -7   7   7       41.66       17.92     27.08 o 
  -6   7   7      368.76      358.14     59.63 o 
  -5   7   7      399.19      411.14     36.24 o 
  -4   7   7       96.57       84.77     42.85 o 
  -3   7   7      446.49      435.55     61.83 o 
  -2   7   7        9.15       -7.98     13.51 o 
  -1   7   7      222.92      222.78     36.15 o 
   0   7   7      112.53      135.99     51.34 o 
   1   7   7       27.97       29.31     11.17 o 
   2   7   7      157.63      160.38     35.17 o 
   3   7   7       15.79        1.12     12.48 o 
   4   7   7      255.85      278.23     25.50 o 
   5   7   7      218.52      221.11     21.84 o 
   6   7   7       51.25       34.22     13.69 o 
   7   7   7      147.06      190.43     22.23 o 
   8   7   7       50.18       62.65     28.06 o 
   9   7   7       37.57       20.83     18.25 o 
  10   7   7       69.26       63.77     19.40 o 
 -10   8   7       22.03       17.21     25.75 o 
  -9   8   7       73.72       62.20     26.27 o 
  -8   8   7       10.39       23.74     23.71 o 
  -7   8   7      138.77      147.68     29.32 o 
  -6   8   7       40.44       26.31     24.48 o 
  -5   8   7      243.39      253.10     39.05 o 
  -4   8   7      229.40      199.61     29.97 o 
  -3   8   7       21.15       13.29     21.25 o 
  -2   8   7      498.25      501.15     57.21 o 
  -1   8   7      194.28      192.59     26.23 o 
   0   8   7       56.01       44.40     14.35 o 
   1   8   7       86.05      114.36     17.08 o 
   2   8   7       36.26       26.63     13.20 o 
   3   8   7       98.36      156.10     23.76 o 
   4   8   7       81.36       94.23     32.83 o 
   5   8   7      104.85      100.78     22.51 o 
   6   8   7      125.37      180.67     26.98 o 
   7   8   7        3.96       24.32     18.65 o 
   8   8   7       97.04      160.83     38.47 o 
   9   8   7       12.81       27.30     22.81 o 
  -8   9   7        1.09       -1.48     38.47 o 
  -7   9   7        1.98       27.10     24.37 o 
  -6   9   7        1.10       -6.60     22.24 o 
  -5   9   7        2.36      -17.69     19.50 o 
  -4   9   7        4.93       25.75     30.95 o 
  -3   9   7        1.67        2.32     25.94 o 
  -2   9   7       19.94        5.85     26.45 o 
  -1   9   7       42.06       26.15     19.36 o 
   0   9   7       38.03       72.06     15.95 o 
   1   9   7       12.31       21.33     13.42 o 
   2   9   7        7.47      -12.50     12.50 o 
   3   9   7        5.09       25.99     18.77 o 
   4   9   7        1.52       17.20     16.98 o 
   5   9   7        0.70      -25.15     26.08 o 
   6   9   7        7.80       40.05     27.84 o 
 -14   0   8     1133.15      970.01     77.49 o 
 -13   0   8      118.52      135.68     21.21 o 
 -12   0   8       53.61       26.92     14.39 o 
 -11   0   8       10.93       16.02     12.92 o 
 -10   0   8      450.23      448.54     30.44 o 
  -9   0   8     1543.61     1583.73     72.75 o 
  -8   0   8       72.81       40.33     10.74 o 
  -7   0   8     2039.89     2113.64     90.29 o 
  -6   0   8      555.26      560.56     51.39 o 
  -5   0   8       16.50        5.30     11.81 o 
  -4   0   8     1991.80     1867.81     77.97 o 
  -3   0   8     8882.38    10629.54    414.16 o 
  -2   0   8     1082.39     1171.90     50.07 o 
  -1   0   8     6238.70     5247.77    240.46 o 
   0   0   8       41.98       93.37      6.87 o 
   1   0   8     6890.41     6785.15    277.29 o 
   2   0   8     2329.91     2250.81     74.65 o 
   3   0   8     2518.02     2259.20     75.68 o 
   4   0   8       21.71       23.95      8.28 o 
   5   0   8      295.17      270.80     20.68 o 
   6   0   8     9996.60     9253.30    358.43 o 
   7   0   8      198.10      159.58     28.91 o 
   8   0   8     2042.89     1968.00    128.58 o 
   9   0   8     4465.76     4784.57    281.94 o 
  10   0   8      281.01      273.92     40.79 o 
  11   0   8      876.68      734.61     68.49 o 
  12   0   8      440.30      514.93     59.86 o 
  13   0   8       98.65       64.45     31.09 o 
  14   0   8      373.91      466.12     62.46 o 
  15   0   8        1.30       18.70     34.76 o 
 -16   1   8      223.66      180.32     38.89 o 
 -15   1   8      161.87      128.81     34.15 o 
 -14   1   8       17.29       15.52     15.75 o 
 -13   1   8      553.95      567.80     39.30 o 
 -12   1   8        5.58       22.15     11.23 o 
 -11   1   8        1.72        9.51      7.97 o 
 -10   1   8      155.58      171.17     13.69 o 
  -9   1   8      165.80      201.94     13.74 o 
  -8   1   8     2823.47     3085.37     91.22 o 
  -7   1   8       83.46      103.87      9.27 o 
  -6   1   8     1369.85     1469.06     45.76 o 
  -5   1   8      574.45      576.81     22.37 o 
  -4   1   8       11.53       10.78      3.74 o 
  -3   1   8     2353.73     2472.89     99.18 o 
  -2   1   8      380.76      427.79     15.12 o 
  -1   1   8      292.75      295.97      8.62 o 
   0   1   8      730.45      797.13     19.01 o 
   1   1   8      317.51      352.09     11.01 o 
   2   1   8       48.94       36.94      4.05 o 
   3   1   8     1183.22     1150.39     32.03 o 
   4   1   8      864.22      893.43     29.58 o 
   5   1   8      857.96      781.62     32.86 o 
   6   1   8      392.92      411.28     23.23 o 
   7   1   8     1077.60     1050.77     43.59 o 
   8   1   8     1579.19     1553.57     60.15 o 
   9   1   8        3.55       -1.62     12.26 o 
  10   1   8      306.45      311.81     30.47 o 
  11   1   8      213.38      228.03     28.74 o 
  12   1   8      182.03      223.24     48.12 o 
  13   1   8       59.25       55.34     22.99 o 
  14   1   8        5.49       16.38     19.32 o 
  15   1   8       96.38       92.82     29.40 o 
 -17   2   8       37.82       14.06     30.63 o 
 -16   2   8        3.32      -21.21     24.96 o 
 -15   2   8        1.38       33.25     19.65 o 
 -14   2   8       39.22       26.02     17.88 o 
 -13   2   8       38.86       41.04     18.16 o 
 -12   2   8       10.31        4.32     16.66 o 
 -11   2   8       20.03       25.09     12.63 o 
 -10   2   8       10.63        4.99     10.46 o 
  -9   2   8      176.37      184.57     16.58 o 
  -8   2   8       29.38       40.25      7.92 o 
  -7   2   8      182.14      207.38     12.65 o 
  -6   2   8     4003.23     4638.26    132.05 o 
  -5   2   8      485.68      543.11     20.01 o 
  -4   2   8      635.80      470.37     21.98 o 
  -3   2   8        0.65        1.19      7.95 o 
  -2   2   8      610.96      724.69     28.86 o 
  -1   2   8      287.73      229.13     10.44 o 
   0   2   8      645.98      606.00     17.08 o 
   1   2   8     1176.58     1209.67     33.42 o 
   2   2   8       63.01       61.25      5.45 o 
   3   2   8     1405.30     1312.49     40.52 o 
   4   2   8      450.45      395.81     19.40 o 
   5   2   8     1436.05     1425.89     53.28 o 
   6   2   8      326.64      329.81     34.58 o 
   7   2   8      120.33      121.54     18.61 o 
   8   2   8      464.47      439.85     26.23 o 
   9   2   8      587.77      586.57     31.65 o 
  10   2   8        3.01       16.16     11.58 o 
  11   2   8      218.02      212.64     29.00 o 
  12   2   8       81.28       83.11     22.38 o 
  13   2   8       20.67       22.31     19.65 o 
  14   2   8       29.93       59.76     23.84 o 
  15   2   8        1.80       -5.73     22.88 o 
 -16   3   8      160.92      140.11     28.26 o 
 -15   3   8      353.37      366.06     38.22 o 
 -14   3   8       53.82       63.90     48.91 o 
 -13   3   8      893.59      888.03     96.05 o 
 -12   3   8      134.23      139.74     23.50 o 
 -11   3   8      894.56      911.92     52.59 o 
 -10   3   8     1451.48     1419.09    106.03 o 
  -9   3   8      184.93      224.25     18.62 o 
  -8   3   8     2791.78     2868.01    104.06 o 
  -7   3   8      974.85      874.06     37.71 o 
  -6   3   8     3178.41     3316.99    113.31 o 
  -5   3   8     7085.23     7225.17    235.81 o 
  -4   3   8      110.78      113.78     11.37 o 
  -3   3   8     2106.83     1898.00     72.79 o 
  -2   3   8       35.92       20.05      6.33 o 
  -1   3   8     2812.65     2716.94     86.39 o 
   0   3   8     7042.15     7077.83    160.00 o 
   1   3   8     1280.31     1213.65     31.31 o 
   2   3   8     1935.80     1796.82     53.69 o 
   3   3   8     2557.47     2544.64     74.22 o 
   4   3   8      175.51      227.02     15.95 o 
   5   3   8     1807.06     1679.08     61.66 o 
   6   3   8      850.19      878.19     37.99 o 
   7   3   8      553.48      578.13     29.69 o 
   8   3   8     1461.18     1602.11     62.65 o 
   9   3   8       34.68       50.71     13.06 o 
  10   3   8      834.00      794.83     43.86 o 
  11   3   8      153.32      171.57     26.42 o 
  12   3   8      197.68      225.04     43.97 o 
  13   3   8      213.18      241.35     33.34 o 
  14   3   8        3.95       27.74     21.68 o 
 -15   4   8       11.77       26.65     33.41 o 
 -14   4   8      253.46      232.10     31.73 o 
 -13   4   8        6.66        8.50     18.07 o 
 -12   4   8      640.69      578.28     43.58 o 
 -11   4   8      163.54      170.79     28.91 o 
 -10   4   8      169.60      198.24     25.73 o 
  -9   4   8      706.75      777.89     46.70 o 
  -8   4   8      113.13      135.65     15.61 o 
  -7   4   8       31.63       40.02     10.07 o 
  -6   4   8        3.37        3.54      7.94 o 
  -5   4   8      585.59      576.25     53.63 o 
  -4   4   8      884.00      927.77     38.90 o 
  -3   4   8       45.28       37.28      8.16 o 
  -2   4   8       57.05       53.77      6.92 o 
  -1   4   8     1943.67     1670.54     51.46 o 
   0   4   8      233.37      216.42     12.38 o 
   1   4   8     1827.85     1749.87     49.89 o 
   2   4   8     1215.20     1218.65     40.25 o 
   3   4   8      653.31      684.53     30.18 o 
   4   4   8      583.62      575.55     37.57 o 
   5   4   8      288.25      270.94     20.95 o 
   6   4   8      232.99      239.25     28.21 o 
   7   4   8      134.36      118.83     15.32 o 
   8   4   8       55.78       61.81     14.46 o 
   9   4   8      180.26      187.59     26.38 o 
  10   4   8       12.10       18.81     16.02 o 
  11   4   8       99.89       97.08     18.16 o 
  12   4   8       57.46       63.50     17.81 o 
  13   4   8        4.99       19.75     22.21 o 
  14   4   8       39.44       -1.18     22.70 o 
 -15   5   8       26.52      -14.31     26.43 o 
 -14   5   8       34.56        1.79     20.82 o 
 -13   5   8       45.28       27.74     21.08 o 
 -12   5   8       23.53       29.29     18.80 o 
 -11   5   8      491.64      502.37     43.67 o 
 -10   5   8      516.32      413.60     64.52 o 
  -9   5   8       12.29       22.21     13.63 o 
  -8   5   8      398.38      382.81     33.11 o 
  -7   5   8       23.33       22.11     12.67 o 
  -6   5   8      515.25      513.69     28.29 o 
  -5   5   8      992.30      972.31     42.20 o 
  -4   5   8      173.89      173.43     36.15 o 
  -3   5   8       42.79       25.04     10.50 o 
  -2   5   8       45.73        8.75     11.29 o 
  -1   5   8     1750.78     1748.58    116.19 o 
   0   5   8     1352.86     1584.90     50.18 o 
   1   5   8      305.15      240.97     19.57 o 
   2   5   8       98.17       90.54     10.98 o 
   3   5   8      535.43      538.01     30.52 o 
   4   5   8       24.74       33.16     10.05 o 
   5   5   8      265.22      234.75     34.04 o 
   6   5   8        0.16       -0.49      9.88 o 
   7   5   8       17.43       19.52     16.62 o 
   8   5   8       17.78       10.63     11.74 o 
   9   5   8       16.01       22.50     13.01 o 
  10   5   8        6.98        7.91     14.10 o 
  11   5   8        0.16       12.87     14.58 o 
  12   5   8        7.02       -5.27     14.32 o 
  13   5   8       92.07      114.33     25.65 o 
 -14   6   8      149.50      117.91     67.91 o 
 -13   6   8        0.11       18.24     22.81 o 
 -12   6   8      132.04      103.69     25.67 o 
 -11   6   8      199.78      189.63     29.40 o 
 -10   6   8      261.80      264.83     32.88 o 
  -9   6   8     1479.86     1608.42     83.67 o 
  -8   6   8      508.09      486.63     51.65 o 
  -7   6   8      111.36      114.66     23.90 o 
  -6   6   8      472.89      620.46     42.21 o 
  -5   6   8      104.42      155.49     48.93 o 
  -4   6   8      660.03      709.63     80.63 o 
  -3   6   8       73.47       71.46     17.73 o 
  -2   6   8     1191.21     1257.95     80.49 o 
  -1   6   8     1245.22     1067.94     71.16 o 
   0   6   8      209.13      228.94     23.07 o 
   1   6   8     1283.85     1329.11     52.42 o 
   2   6   8      124.77      141.89     27.38 o 
   3   6   8      869.96      837.73     37.83 o 
   4   6   8     2453.97     2426.32    104.45 o 
   5   6   8      120.98      136.46     17.48 o 
   6   6   8       35.49       45.41     13.66 o 
   7   6   8       25.44       36.86     13.88 o 
   8   6   8      226.84      261.71     29.88 o 
   9   6   8       83.99      108.02     20.04 o 
  10   6   8       38.59       19.58     26.96 o 
  11   6   8      176.58      203.59     27.03 o 
  12   6   8       78.49       82.09     35.12 o 
 -12   7   8       10.62        0.94     24.01 o 
 -11   7   8        1.83      -14.95     18.76 o 
 -10   7   8       81.51       66.69     34.90 o 
  -9   7   8       41.29       52.20     27.54 o 
  -8   7   8       44.09       78.67     22.57 o 
  -7   7   8      207.70      254.77     32.47 o 
  -6   7   8        6.62       29.80     24.78 o 
  -5   7   8      233.11      241.21     30.13 o 
  -4   7   8       11.99       10.91     16.95 o 
  -3   7   8        1.79        4.13     16.00 o 
  -2   7   8       30.16       35.29     28.86 o 
  -1   7   8      370.27      311.92     41.02 o 
   0   7   8      415.79      390.29     40.30 o 
   1   7   8       14.16        8.51     10.90 o 
   2   7   8      104.55      123.81     16.27 o 
   3   7   8       10.07       45.17     16.20 o 
   4   7   8      113.38      109.57     42.16 o 
   5   7   8      139.13      147.20     22.79 o 
   6   7   8       41.59       15.48     13.09 o 
   7   7   8       32.80       57.67     16.68 o 
   8   7   8       20.99       13.11     14.72 o 
   9   7   8       61.06       60.59     18.85 o 
  10   7   8       30.47       31.43     18.49 o 
 -10   8   8       52.99       45.38     26.94 o 
  -9   8   8      118.93       97.74     33.04 o 
  -8   8   8       66.43       43.83     63.57 o 
  -7   8   8        7.60        0.43     20.67 o 
  -6   8   8        9.72       20.86     20.64 o 
  -5   8   8       10.83       12.32     19.99 o 
  -4   8   8      138.85      159.56     41.93 o 
  -3   8   8        5.83       -5.01     23.90 o 
  -2   8   8      100.26      180.74     37.96 o 
  -1   8   8        3.52       -3.92     16.96 o 
   0   8   8        1.19       14.31     12.07 o 
   1   8   8       15.07       24.87     12.92 o 
   2   8   8        1.46        2.56     11.46 o 
   3   8   8      108.58      154.36     35.66 o 
   4   8   8      169.82      174.75     47.75 o 
   5   8   8       24.38       25.49     17.39 o 
   6   8   8        0.61       45.24     20.81 o 
   7   8   8       17.91       -7.91     32.78 o 
   8   8   8        5.85       26.51     39.93 o 
  -7   9   8       25.23       32.76     24.73 o 
  -6   9   8       33.01       59.49     27.14 o 
  -5   9   8      139.75      174.64     57.56 o 
  -4   9   8       11.49        7.61     27.66 o 
  -3   9   8       73.74      108.58     38.24 o 
  -2   9   8        5.37        0.54     21.04 o 
  -1   9   8      109.53      117.17     35.73 o 
   0   9   8      160.69      161.78     20.95 o 
   1   9   8        9.26       25.70     14.30 o 
   2   9   8       77.38       90.84     18.55 o 
   3   9   8       30.13       54.93     21.16 o 
   4   9   8       21.11       -3.89     38.93 o 
   5   9   8       69.68       53.28     35.52 o 
 -15   1   9      306.17      361.31     36.34 o 
 -14   1   9       17.47       33.21     17.36 o 
 -13   1   9     1443.69     1349.24     69.74 o 
 -12   1   9      250.16      329.60     23.77 o 
 -11   1   9      228.98      277.38     21.04 o 
 -10   1   9     2592.49     2577.82     79.33 o 
  -9   1   9      487.43      513.23     31.47 o 
  -8   1   9      577.92      547.49     22.63 o 
  -7   1   9      601.92      541.75     21.44 o 
  -6   1   9       30.06       28.32      5.58 o 
  -5   1   9      279.62      231.24     11.65 o 
  -4   1   9       34.76       63.34     11.89 o 
  -3   1   9      135.33      169.43     11.45 o 
  -2   1   9       13.72       43.81      5.04 o 
  -1   1   9      259.59      214.08      7.38 o 
   0   1   9     6249.64     6189.64    175.52 o 
   1   1   9     1534.31     1251.25     39.73 o 
   2   1   9      395.39      354.11     12.29 o 
   3   1   9     3840.34     3839.74     88.36 o 
   4   1   9      520.14      598.07     22.70 o 
   5   1   9      702.50      680.17     30.45 o 
   6   1   9      727.68      674.73     59.09 o 
   7   1   9      463.71      509.35     45.60 o 
   8   1   9     1985.49     2006.70     92.81 o 
   9   1   9      450.93      440.25     36.52 o 
  10   1   9      338.38      305.41     31.88 o 
  11   1   9      326.78      344.69     35.07 o 
  12   1   9      149.24      120.78     46.84 o 
  13   1   9      630.64      614.12     49.24 o 
  14   1   9       94.43       59.65     24.71 o 
  15   1   9      366.05      392.56     63.04 o 
 -17   2   9       55.22      124.59     40.88 o 
 -16   2   9      254.88      217.89     32.70 o 
 -15   2   9        6.53       32.12     20.21 o 
 -14   2   9      510.44      467.54     39.87 o 
 -13   2   9       36.60       52.08     21.04 o 
 -12   2   9      707.62      606.47     41.69 o 
 -11   2   9      829.69      930.73     42.13 o 
 -10   2   9      413.10      451.48     26.14 o 
  -9   2   9      866.40      869.57     38.48 o 
  -8   2   9     1380.55     1431.33     55.34 o 
  -7   2   9      182.29      192.54     28.80 o 
  -6   2   9     4354.08     4513.02    128.80 o 
  -5   2   9     1438.40     1522.61     55.97 o 
  -4   2   9     2065.35     1911.45     67.45 o 
  -3   2   9     2201.68     1980.61     69.11 o 
  -2   2   9       43.50       40.98      7.17 o 
  -1   2   9     7587.05     7274.66    201.83 o 
   0   2   9     3370.64     3327.83     77.14 o 
   1   2   9     2608.63     2226.36     58.18 o 
   2   2   9     2260.72     2144.91     56.58 o 
   3   2   9      140.78      150.69      9.36 o 
   4   2   9     3940.24     3634.92    103.86 o 
   5   2   9     2892.68     2955.93    126.60 o 
   6   2   9      559.74      598.10     29.35 o 
   7   2   9     1641.91     1690.68     64.11 o 
   8   2   9       91.45       77.52     14.16 o 
   9   2   9     1473.40     1468.18     59.68 o 
  10   2   9       91.04       68.38     15.74 o 
  11   2   9      282.82      254.93     31.47 o 
  12   2   9      382.33      359.55     37.39 o 
  13   2   9       11.03        0.94     18.06 o 
  14   2   9      197.67      245.31     36.34 o 
 -16   3   9       57.89       92.70     24.57 o 
 -15   3   9       19.48       55.22     35.06 o 
 -14   3   9        4.53       11.80     17.17 o 
 -13   3   9      146.42      105.08     23.05 o 
 -12   3   9        6.57        9.76     14.10 o 
 -11   3   9       89.37       84.21     18.93 o 
 -10   3   9        0.28      -10.41     10.41 o 
  -9   3   9       35.81       17.04      9.93 o 
  -8   3   9      108.24      171.16     16.16 o 
  -7   3   9       72.29       86.66     12.15 o 
  -6   3   9       31.84       43.91      9.37 o 
  -5   3   9      167.17      151.15     17.92 o 
  -4   3   9      286.05      284.42     19.03 o 
  -3   3   9       49.74       31.32      7.46 o 
  -2   3   9       19.00       10.31      6.26 o 
  -1   3   9     3334.82     3258.99     93.70 o 
   0   3   9      578.66      569.12     17.42 o 
   1   3   9     2218.07     2515.56     60.30 o 
   2   3   9     1046.68      978.94     32.29 o 
   3   3   9        1.53        3.83      6.99 o 
   4   3   9        1.86        4.26      7.09 o 
   5   3   9      352.18      372.30     35.39 o 
   6   3   9      730.41      728.71     35.47 o 
   7   3   9      154.22      178.05     24.18 o 
   8   3   9      108.95      111.05     15.97 o 
   9   3   9      364.55      308.60     28.06 o 
  10   3   9      419.90      342.08     26.52 o 
  11   3   9       55.47       61.53     24.63 o 
  12   3   9       29.93       44.43     20.66 o 
  13   3   9       40.63       29.91     41.99 o 
  14   3   9        3.75       -1.06     24.13 o 
 -15   4   9        9.49       -0.59     17.73 o 
 -14   4   9      460.09      523.12    108.95 o 
 -13   4   9      301.28      313.71     34.41 o 
 -12   4   9        1.27      -14.69     14.69 o 
 -11   4   9      878.50      963.76     58.91 o 
 -10   4   9       34.44       41.56     15.98 o 
  -9   4   9      803.54      868.54     50.84 o 
  -8   4   9      899.88      918.73     40.95 o 
  -7   4   9      431.64      397.96     23.97 o 
  -6   4   9     2745.48     2831.55    169.44 o 
  -5   4   9      219.32      190.45     16.14 o 
  -4   4   9     1521.77     1369.40     52.93 o 
  -3   4   9     3228.82     3096.08    106.70 o 
  -2   4   9      388.43      358.14     20.44 o 
  -1   4   9     6179.21     5355.28    221.47 o 
   0   4   9     1043.39      992.60     43.04 o 
   1   4   9      255.85      235.41     12.11 o 
   2   4   9     1508.98     1423.30     52.57 o 
   3   4   9       94.25       93.55     11.82 o 
   4   4   9     1846.35     1867.03     67.89 o 
   5   4   9        6.32        2.90      7.89 o 
   6   4   9     1029.16     1015.48     43.46 o 
   7   4   9     1493.68     1442.97     57.82 o 
   8   4   9        6.01       -2.89      9.98 o 
   9   4   9       71.21      117.66     18.41 o 
  10   4   9       68.78       46.83     27.85 o 
  11   4   9       67.09       67.06     18.47 o 
  12   4   9      177.32      133.55     21.52 o 
  13   4   9       29.72      -23.71     23.71 o 
 -15   5   9      273.74      259.73     51.18 o 
 -14   5   9      109.91      127.87     60.44 o 
 -13   5   9       66.37       15.18     19.69 o 
 -12   5   9      223.19      256.82     32.82 o 
 -11   5   9        0.40       32.17     17.81 o 
 -10   5   9      590.75      605.23     43.30 o 
  -9   5   9      148.83      150.68     24.23 o 
  -8   5   9      338.21      365.16     32.96 o 
  -7   5   9      800.99      802.57     38.28 o 
  -6   5   9      199.78      186.69     18.07 o 
  -5   5   9     1889.96     1945.15     90.20 o 
  -4   5   9      199.69      169.00     16.12 o 
  -3   5   9      728.40      598.95     37.91 o 
  -2   5   9     3410.66     3684.80    154.54 o 
  -1   5   9      486.51      502.26     32.27 o 
   0   5   9      475.22      422.48     19.87 o 
   1   5   9      522.54      541.99     22.81 o 
   2   5   9       99.97      121.53     11.66 o 
   3   5   9      714.43      712.73     32.61 o 
   4   5   9        0.32       -4.07      9.06 o 
   5   5   9      662.75      707.48     44.15 o 
   6   5   9      427.29      434.70     47.41 o 
   7   5   9      137.85      123.06     17.44 o 
   8   5   9      737.18      679.92     36.33 o 
   9   5   9       22.09       13.13     13.44 o 
  10   5   9      108.74       85.70     19.28 o 
  11   5   9      208.56      200.93     25.17 o 
  12   5   9        0.69       26.66     26.34 o 
 -13   6   9        9.96        5.32     19.19 o 
 -12   6   9        0.16      -17.62     38.40 o 
 -11   6   9       31.79       23.91     20.32 o 
 -10   6   9       13.29       35.32     19.00 o 
  -9   6   9        1.03        1.68     37.82 o 
  -8   6   9       21.24       34.81     23.85 o 
  -7   6   9      154.53      172.60     24.58 o 
  -6   6   9       25.06       22.07     16.01 o 
  -5   6   9      143.31      122.61     21.64 o 
  -4   6   9      238.47      234.06     26.03 o 
  -3   6   9      154.65      185.35     29.44 o 
  -2   6   9      543.43      532.44     36.91 o 
  -1   6   9      177.54      224.39     23.62 o 
   0   6   9      373.03      388.25     23.81 o 
   1   6   9      182.08      176.92     17.17 o 
   2   6   9        2.06        1.23      8.59 o 
   3   6   9        6.12       29.95     13.84 o 
   4   6   9       95.26      109.05     22.71 o 
   5   6   9        7.86       18.34     12.66 o 
   6   6   9        2.73       14.15     12.28 o 
   7   6   9       12.72       -5.16     11.24 o 
   8   6   9        0.63       11.63     13.08 o 
   9   6   9       41.51       68.78     17.30 o 
  10   6   9       12.52       25.62     17.34 o 
  11   6   9        4.67       37.41     18.66 o 
 -12   7   9       60.42       40.81     27.40 o 
 -11   7   9       32.32       21.68     21.18 o 
 -10   7   9      138.72      135.00     28.28 o 
  -9   7   9       80.48       44.83     20.41 o 
  -8   7   9       69.56       49.23     21.31 o 
  -7   7   9       43.55       84.72     23.30 o 
  -6   7   9      160.93      156.50     57.96 o 
  -5   7   9      597.73      683.55     48.07 o 
  -4   7   9      148.35      173.83     34.01 o 
  -3   7   9      328.01      385.54     43.55 o 
  -2   7   9      815.97     1008.29     82.55 o 
  -1   7   9       10.28       -6.63     25.43 o 
   0   7   9       12.97       40.87     16.13 o 
   1   7   9       11.31       -0.93     10.42 o 
   2   7   9       96.44       96.61     16.03 o 
   3   7   9      186.91      230.26     26.46 o 
   4   7   9        7.22        7.09     35.03 o 
   5   7   9      119.96      107.96     22.40 o 
   6   7   9       30.13       35.42     38.79 o 
   7   7   9       53.78       61.96     19.95 o 
   8   7   9      158.32      163.67     23.59 o 
   9   7   9       60.99       62.58     18.79 o 
  10   7   9       35.33       48.02     19.98 o 
 -10   8   9        0.41      -13.46     33.83 o 
  -9   8   9       40.59       66.58     40.51 o 
  -8   8   9      114.59       99.39     52.88 o 
  -7   8   9       10.76       44.85     23.78 o 
  -6   8   9      162.95      199.52     38.77 o 
  -5   8   9        4.32      -17.83     17.83 o 
  -4   8   9      262.45      288.44     34.80 o 
  -3   8   9      330.30      316.70     48.63 o 
  -2   8   9        6.77       26.68     24.08 o 
  -1   8   9      207.68      210.92     56.59 o 
   0   8   9       21.80       28.90     18.65 o 
   1   8   9       99.74      125.00     19.69 o 
   2   8   9       59.48       46.08     15.85 o 
   3   8   9       38.19       13.00     16.52 o 
   4   8   9      153.16      210.70     42.69 o 
   5   8   9        2.26       11.83     16.66 o 
   6   8   9       52.99       62.01     20.40 o 
   7   8   9      110.07      118.96     46.73 o 
   8   8   9        9.54       11.97     20.64 o 
  -7   9   9       74.10      111.41     32.04 o 
  -6   9   9       14.95       22.05     22.07 o 
  -5   9   9        8.66       -5.94     28.72 o 
  -4   9   9        0.06       43.94     32.20 o 
  -3   9   9       15.80       54.38     30.30 o 
  -2   9   9        0.59       -4.51     17.86 o 
  -1   9   9        5.10        6.89     14.41 o 
   0   9   9       27.31       53.00     25.40 o 
   1   9   9       26.07       80.88     17.39 o 
   2   9   9        0.03      -12.59     12.59 o 
   3   9   9        2.19      -12.55     16.35 o 
   4   9   9        5.81        4.84     21.62 o 
   5   9   9        7.33       16.78     21.21 o 
 -14   0  10      386.79      350.11     47.28 o 
 -13   0  10     1091.02     1120.82     88.07 o 
 -12   0  10       24.74       15.76     16.01 o 
 -11   0  10       91.70       84.85     15.62 o 
 -10   0  10      362.96      293.69     25.29 o 
  -9   0  10     1521.66     1651.61     75.81 o 
  -8   0  10     1709.61     1584.39     71.79 o 
  -7   0  10       23.78        8.83      7.90 o 
  -6   0  10     6718.41     6484.94    257.89 o 
  -5   0  10      510.28      487.88     26.44 o 
  -4   0  10     5634.33     5922.55    234.46 o 
  -3   0  10     3218.36     2867.46    116.70 o 
  -2   0  10    11313.56    12438.98    405.42 o 
  -1   0  10     5467.47     5775.50    187.51 o 
   0   0  10     5707.64     5295.35    182.56 o 
   1   0  10     3727.34     3382.95    110.04 o 
   2   0  10    11061.70    10739.26    337.25 o 
   3   0  10     2553.20     2773.18    119.60 o 
   4   0  10     1637.73     1386.90     72.21 o 
   5   0  10      963.76      893.12    115.47 o 
   6   0  10      866.14      913.41     47.79 o 
   7   0  10     4131.71     3969.27    236.01 o 
   8   0  10      444.97      466.26     50.49 o 
   9   0  10     2282.42     2093.56    140.23 o 
  10   0  10      467.44      522.31     58.10 o 
  11   0  10        7.92       19.44     24.55 o 
  12   0  10      420.44      335.49     53.87 o 
  13   0  10       86.04       89.65     35.73 o 
  14   0  10       68.11       44.41     30.30 o 
 -15   1  10      356.36      323.75     49.74 o 
 -14   1  10      279.46      252.72     40.05 o 
 -13   1  10      147.47      146.98     22.30 o 
 -12   1  10       36.48       48.63     12.83 o 
 -11   1  10        0.43        6.47      9.00 o 
 -10   1  10       71.16       91.12     13.26 o 
  -9   1  10       15.73        8.31     10.07 o 
  -8   1  10        9.82        8.82      6.00 o 
  -7   1  10     1032.53     1073.13     36.08 o 
  -6   1  10        9.15       20.03      6.72 o 
  -5   1  10     1001.60     1025.03     33.31 o 
  -4   1  10     3594.51     3795.33    108.10 o 
  -3   1  10     2329.42     2809.46     71.37 o 
  -2   1  10      677.23      845.82     23.90 o 
  -1   1  10     5168.23     5414.74    112.71 o 
   0   1  10     1838.75     1833.86     43.70 o 
   1   1  10     1725.21     1797.94     43.25 o 
   2   1  10       31.54       28.32      4.46 o 
   3   1  10      166.20      138.21      7.72 o 
   4   1  10       34.58       35.82      7.64 o 
   5   1  10      421.21      427.53     26.54 o 
   6   1  10     2416.01     2265.95     80.87 o 
   7   1  10      664.27      659.14     32.36 o 
   8   1  10      358.44      371.25     25.14 o 
   9   1  10      519.31      439.08     60.90 o 
  10   1  10      144.98      135.70     24.18 o 
  11   1  10       58.10       57.13     21.57 o 
  12   1  10       29.71       18.60     17.55 o 
  13   1  10       90.02       41.26     22.02 o 
  14   1  10       69.65       83.11     26.59 o 
 -16   2  10       73.23       40.11     45.57 o 
 -15   2  10       13.06       -7.07     29.03 o 
 -14   2  10       76.76       99.19     34.85 o 
 -13   2  10      169.81      223.02     27.58 o 
 -12   2  10      203.03      248.57     26.48 o 
 -11   2  10       85.75       91.86     14.62 o 
 -10   2  10        3.86        8.57      8.78 o 
  -9   2  10       25.28       27.81     10.49 o 
  -8   2  10      258.97      275.71     19.47 o 
  -7   2  10      453.49      446.15     23.95 o 
  -6   2  10     1174.99     1345.35     51.60 o 
  -5   2  10      863.78      975.21     39.11 o 
  -4   2  10      208.03      242.40     26.01 o 
  -3   2  10     3600.55     3541.22    118.75 o 
  -2   2  10      517.19      504.46     36.34 o 
  -1   2  10     5088.80     5531.25    125.73 o 
   0   2  10      530.88      459.92     14.69 o 
   1   2  10      349.05      409.33     19.25 o 
   2   2  10     1518.85     1458.49     40.51 o 
   3   2  10       43.56       47.86      6.69 o 
   4   2  10      328.82      288.64     23.74 o 
   5   2  10       30.52       22.73      9.19 o 
   6   2  10      305.03      294.51     20.94 o 
   7   2  10       73.97       80.55     28.59 o 
   8   2  10       91.83       66.81     13.38 o 
   9   2  10       48.21       57.21     13.97 o 
  10   2  10      288.13      292.12     30.80 o 
  11   2  10        0.02       -5.75     15.92 o 
  12   2  10      114.28      126.18     27.12 o 
  13   2  10       36.87       23.21     22.10 o 
  14   2  10       40.30       54.45     35.66 o 
 -16   3  10       23.51       53.00     22.49 o 
 -15   3  10      490.33      418.15     74.78 o 
 -14   3  10      348.17      370.98     36.32 o 
 -13   3  10      274.04      272.63     30.62 o 
 -12   3  10     1015.31      967.21     56.37 o 
 -11   3  10      455.51      514.42     38.55 o 
 -10   3  10      588.37      592.02     31.33 o 
  -9   3  10      637.99      621.64     31.62 o 
  -8   3  10      393.28      391.02     24.92 o 
  -7   3  10     3407.70     3704.51    127.34 o 
  -6   3  10     1047.33     1109.41     45.38 o 
  -5   3  10      984.55      897.10     37.67 o 
  -4   3  10     3179.60     3193.02    109.46 o 
  -3   3  10      403.67      418.80     26.19 o 
  -2   3  10     2662.79     2487.84     93.10 o 
  -1   3  10     1732.90     1515.88     46.75 o 
   0   3  10     1201.28     1158.35     30.60 o 
   1   3  10     2616.23     2417.44     74.24 o 
   2   3  10      435.98      395.91     17.06 o 
   3   3  10     1292.40     1118.21     45.58 o 
   4   3  10     1152.59     1042.65     57.39 o 
   5   3  10      433.70      411.89     23.44 o 
   6   3  10     2311.58     2229.11     80.76 o 
   7   3  10      532.96      510.33     46.63 o 
   8   3  10      407.85      363.32     45.34 o 
   9   3  10      386.83      396.21     28.32 o 
  10   3  10       77.43       35.56     14.46 o 
  11   3  10      770.73      832.33     43.68 o 
  12   3  10       74.92       70.48     23.80 o 
  13   3  10      178.26      167.16     42.62 o 
  14   3  10      153.62      162.02     33.30 o 
 -15   4  10       36.08       38.58     20.84 o 
 -14   4  10       41.13       25.47     20.53 o 
 -13   4  10       78.16       94.86     23.82 o 
 -12   4  10        0.84        3.90     16.33 o 
 -11   4  10      248.05      241.99     29.12 o 
 -10   4  10      489.13      440.72     35.61 o 
  -9   4  10      208.98      208.82     25.07 o 
  -8   4  10      964.19      914.87     41.31 o 
  -7   4  10      529.73      588.67     30.22 o 
  -6   4  10      173.27      169.08     19.96 o 
  -5   4  10      132.41      114.64     15.59 o 
  -4   4  10      156.05      149.78     21.28 o 
  -3   4  10      172.47      132.63     13.42 o 
  -2   4  10      877.88      898.72     37.73 o 
  -1   4  10        2.12       -1.20      7.22 o 
   0   4  10      157.24      114.04      8.33 o 
   1   4  10       30.72       32.42      6.66 o 
   2   4  10      839.54      762.54     32.63 o 
   3   4  10      318.11      329.93     19.74 o 
   4   4  10      500.36      548.52     28.99 o 
   5   4  10     1669.83     1660.87     85.04 o 
   6   4  10       88.49       81.22     12.96 o 
   7   4  10      277.14      312.44     23.53 o 
   8   4  10      142.53      124.74     18.54 o 
   9   4  10      392.86      404.53     29.52 o 
  10   4  10      139.26      128.20     20.41 o 
  11   4  10        6.14       14.26     14.74 o 
  12   4  10       25.65       23.52     16.87 o 
  13   4  10        0.31       -3.25     20.59 o 
 -14   5  10       36.99       34.99     21.08 o 
 -13   5  10       12.44       -4.61     23.87 o 
 -12   5  10      344.35      299.83     55.89 o 
 -11   5  10       12.85        7.11     18.12 o 
 -10   5  10      124.86      136.87     24.63 o 
  -9   5  10      410.62      409.04     36.70 o 
  -8   5  10       99.80      109.41     40.88 o 
  -7   5  10      922.74      875.07     45.54 o 
  -6   5  10       74.63       60.30     12.93 o 
  -5   5  10       24.95       37.31     11.30 o 
  -4   5  10        5.51        9.64      8.32 o 
  -3   5  10       60.71       64.78     11.92 o 
  -2   5  10      607.88      549.98     46.68 o 
  -1   5  10       14.02       11.35     11.71 o 
   0   5  10       44.39       49.95      9.25 o 
   1   5  10      262.01      310.41     32.65 o 
   2   5  10       69.22       58.50      9.42 o 
   3   5  10        8.30        3.31      8.01 o 
   4   5  10      351.56      393.76     24.14 o 
   5   5  10       10.20       12.40     10.17 o 
   6   5  10      105.64       68.89     13.93 o 
   7   5  10        3.77       20.91     12.29 o 
   8   5  10       11.48        5.84     13.01 o 
   9   5  10       10.14       14.12     13.53 o 
  10   5  10        3.38      -17.08     17.08 o 
  11   5  10      174.16      215.31     26.19 o 
  12   5  10       26.18       22.70     17.20 o 
 -13   6  10      149.59      125.33     28.48 o 
 -12   6  10       12.05       26.39     20.79 o 
 -11   6  10      587.71      589.26     48.07 o 
 -10   6  10      326.97      254.74     32.84 o 
  -9   6  10        4.90       15.66     17.09 o 
  -8   6  10     1086.69     1097.27     74.82 o 
  -7   6  10       79.98       60.02     19.08 o 
  -6   6  10      715.99      737.45     37.29 o 
  -5   6  10      416.40      438.09     34.67 o 
  -4   6  10       58.41       54.48     16.76 o 
  -3   6  10      946.08      980.46     54.52 o 
  -2   6  10       30.55       29.90     15.50 o 
  -1   6  10      462.38      485.83     39.15 o 
   0   6  10      112.97      134.32     18.09 o 
   1   6  10      501.45      499.41     37.61 o 
   2   6  10     1299.71     1411.64     67.39 o 
   3   6  10       67.49       68.91     16.95 o 
   4   6  10      475.69      433.36     33.29 o 
   5   6  10      726.49      628.70     34.25 o 
   6   6  10       52.85       64.38     16.25 o 
   7   6  10      252.07      281.75     27.83 o 
   8   6  10        4.98       21.81     14.88 o 
   9   6  10       41.17       33.24     16.25 o 
  10   6  10      169.00      191.54     25.40 o 
  11   6  10        0.71       -5.43     19.15 o 
 -12   7  10      108.69       72.00     27.42 o 
 -11   7  10       16.16       21.75     24.38 o 
 -10   7  10        2.08        3.03     19.64 o 
  -9   7  10       20.79       32.40     26.01 o 
  -8   7  10        9.45        1.67     17.94 o 
  -7   7  10      168.79      236.94     31.84 o 
  -6   7  10       67.42       75.67     21.84 o 
  -5   7  10       64.46       84.92     22.49 o 
  -4   7  10        6.08       15.33     17.85 o 
  -3   7  10       31.45        8.27     18.28 o 
  -2   7  10      502.52      487.60     53.92 o 
  -1   7  10       92.15      106.05     21.27 o 
   0   7  10      155.17      140.92     18.17 o 
   1   7  10      333.52      366.44     27.30 o 
   2   7  10       68.26       72.44     15.50 o 
   3   7  10      270.68      250.26     28.00 o 
   4   7  10       25.91       41.30     16.79 o 
   5   7  10        4.06       14.74     16.01 o 
   6   7  10       42.80       19.06     17.81 o 
   7   7  10        5.17       17.13     20.05 o 
   8   7  10       22.44       28.56     18.40 o 
   9   7  10        4.61      -13.57     15.13 o 
 -10   8  10        9.99      -19.46     24.19 o 
  -9   8  10       12.22       13.58     20.81 o 
  -8   8  10       33.72        9.09     22.81 o 
  -7   8  10        1.77       19.60     27.26 o 
  -6   8  10        1.11        1.50     22.32 o 
  -5   8  10       27.10       52.83     22.45 o 
  -4   8  10        2.42       20.30     36.52 o 
  -3   8  10      181.02      229.69     44.18 o 
  -2   8  10       17.90      -17.26     22.13 o 
  -1   8  10        2.59       -3.21     11.79 o 
   0   8  10       18.58       22.93     12.82 o 
   1   8  10      118.24      103.26     18.24 o 
   2   8  10       86.30       63.93     16.39 o 
   3   8  10        5.57       -5.75     15.43 o 
   4   8  10       75.69       71.60     26.59 o 
   5   8  10       38.65       30.43     29.14 o 
   6   8  10       37.22       35.65     20.49 o 
   7   8  10       30.93       21.48     43.04 o 
  -7   9  10       88.79      111.09     33.71 o 
  -6   9  10        5.00       37.67     27.50 o 
  -5   9  10       38.26       20.74     31.60 o 
  -4   9  10       94.27       98.10     39.30 o 
  -3   9  10       10.57      -17.91     26.82 o 
  -2   9  10      153.53      171.98     51.69 o 
  -1   9  10       20.91       38.04     20.48 o 
   0   9  10       38.99       63.51     17.16 o 
   1   9  10      128.31      134.12     20.42 o 
   2   9  10        0.88        3.04     20.74 o 
   3   9  10      111.23      102.92     25.80 o 
   4   9  10       49.71       35.05     21.83 o 
 -15   1  11      295.56      331.04     50.30 o 
 -14   1  11      673.86      665.42     65.52 o 
 -13   1  11       11.10       -3.51     11.34 o 
 -12   1  11      117.86      169.62     22.45 o 
 -11   1  11       99.00      103.49     14.88 o 
 -10   1  11      104.65      129.50     17.78 o 
  -9   1  11     1050.36     1131.44     46.70 o 
  -8   1  11      229.76      261.96     20.89 o 
  -7   1  11     2655.15     2934.23     86.88 o 
  -6   1  11     3614.17     3859.91    111.31 o 
  -5   1  11      371.60      361.63     15.50 o 
  -4   1  11       12.21       26.25      8.24 o 
  -3   1  11      895.40     1053.00     29.37 o 
  -2   1  11     4323.28     4742.73    107.87 o 
  -1   1  11    14551.68    14670.84    299.62 o 
   0   1  11      811.73      890.45     23.68 o 
   1   1  11     4305.42     4391.36    104.76 o 
   2   1  11     1650.43     1531.43     38.11 o 
   3   1  11     2022.36     1973.87     48.39 o 
   4   1  11     3970.62     3822.74    110.01 o 
   5   1  11      108.75      108.96     13.61 o 
   6   1  11     2304.14     2320.57     83.06 o 
   7   1  11     1344.18     1226.74     57.74 o 
   8   1  11      639.25      590.17     32.61 o 
   9   1  11     1024.98     1246.15    105.82 o 
  10   1  11        2.63       -0.41     23.74 o 
  11   1  11      220.98      191.70     30.12 o 
  12   1  11      361.38      320.14     69.77 o 
  13   1  11       20.90       33.83     22.55 o 
  14   1  11      190.09      158.25     34.19 o 
 -16   2  11       11.68       -1.07     29.47 o 
 -15   2  11      421.26      382.11     57.77 o 
 -14   2  11       94.71       83.65     54.83 o 
 -13   2  11      842.56      936.90     57.70 o 
 -12   2  11       93.06      131.60     22.27 o 
 -11   2  11      219.09      212.58     19.76 o 
 -10   2  11     2177.33     2275.30     84.21 o 
  -9   2  11       79.80       77.06     13.22 o 
  -8   2  11      281.76      326.70     21.39 o 
  -7   2  11     1773.00     1820.66     67.65 o 
  -6   2  11      823.73      858.08     36.60 o 
  -5   2  11     1634.06     1839.03     66.83 o 
  -4   2  11      551.59      653.96     28.93 o 
  -3   2  11       96.24       51.28      8.73 o 
  -2   2  11     6945.60     6982.64    226.90 o 
  -1   2  11      949.25      962.94     39.30 o 
   0   2  11     8388.51     8374.51    225.11 o 
   1   2  11     1027.46     1057.26     34.46 o 
   2   2  11     2600.05     2457.54     64.99 o 
   3   2  11     1924.23     1913.26     58.34 o 
   4   2  11        1.24        2.94      7.51 o 
   5   2  11     1213.50     1046.53     43.20 o 
   6   2  11      197.30      221.71     21.75 o 
   7   2  11      657.90      694.18     35.09 o 
   8   2  11     1096.01     1028.88     52.10 o 
   9   2  11      458.52      443.70     29.62 o 
  10   2  11      250.72      267.82     40.37 o 
  11   2  11      176.84      187.75     39.93 o 
  12   2  11      118.71      141.56     28.97 o 
  13   2  11      134.75      138.61     35.87 o 
  14   2  11        2.78        7.98     35.03 o 
 -16   3  11       10.47       33.87     21.24 o 
 -15   3  11       13.50       18.10     18.36 o 
 -14   3  11       41.39       44.34     18.82 o 
 -13   3  11       44.97       30.09     17.34 o 
 -12   3  11        0.30      -10.44     13.21 o 
 -11   3  11       69.65       48.03     16.94 o 
 -10   3  11       19.61       30.85     11.73 o 
  -9   3  11      104.95       88.98     13.70 o 
  -8   3  11      690.25      683.80     33.17 o 
  -7   3  11      281.59      323.75     21.73 o 
  -6   3  11        1.91        0.88      8.59 o 
  -5   3  11       75.02       85.30     15.50 o 
  -4   3  11       80.96      123.38     12.80 o 
  -3   3  11        2.76        1.36      6.88 o 
  -2   3  11      741.00      775.40     38.96 o 
  -1   3  11      711.17      720.57     21.60 o 
   0   3  11        9.45       13.30      4.81 o 
   1   3  11      234.84      275.05     12.81 o 
   2   3  11      392.45      358.08     16.64 o 
   3   3  11       21.70       14.96      8.03 o 
   4   3  11        6.02        0.67      8.03 o 
   5   3  11      808.50      750.21     44.28 o 
   6   3  11      351.18      373.49     24.41 o 
   7   3  11       76.93       46.35     12.21 o 
   8   3  11      448.37      380.94     26.83 o 
   9   3  11      126.97      113.30     18.11 o 
  10   3  11      139.47      115.81     19.50 o 
  11   3  11        6.37        7.48     14.06 o 
  12   3  11        2.50        0.66     27.28 o 
  13   3  11       37.39       13.59     23.09 o 
 -15   4  11      492.66      412.97     41.65 o 
 -14   4  11       84.33      115.39     34.13 o 
 -13   4  11      125.04      162.80     27.63 o 
 -12   4  11       21.22       50.36     19.65 o 
 -11   4  11      781.27      765.99     48.98 o 
 -10   4  11     1692.45     1765.27     86.79 o 
  -9   4  11      549.57      550.98     30.77 o 
  -8   4  11      986.21     1068.10     48.96 o 
  -7   4  11      147.08      184.81     24.09 o 
  -6   4  11     1552.08     1659.88     86.34 o 
  -5   4  11     2902.93     2748.38    165.68 o 
  -4   4  11      352.11      382.87     35.39 o 
  -3   4  11      714.20      700.89     32.04 o 
  -2   4  11      338.23      317.01     35.16 o 
  -1   4  11      147.17      156.55     12.33 o 
   0   4  11      802.83      674.83     23.45 o 
   1   4  11       20.54        9.47      6.49 o 
   2   4  11      773.37      665.97     44.51 o 
   3   4  11     1244.99     1212.28     47.48 o 
   4   4  11      147.16      116.28     22.66 o 
   5   4  11      196.29      164.37     16.54 o 
   6   4  11        1.47       14.57      9.84 o 
   7   4  11      779.00      749.80     37.31 o 
   8   4  11      442.67      390.01     28.03 o 
   9   4  11      180.69      135.46     21.51 o 
  10   4  11      145.43      158.01     22.19 o 
  11   4  11       27.69        4.95     13.87 o 
  12   4  11       26.77       25.02     17.10 o 
  13   4  11       54.55       41.49     26.31 o 
 -14   5  11      235.35      185.22     53.69 o 
 -13   5  11       39.70       22.23     19.91 o 
 -12   5  11       87.75       93.07     23.59 o 
 -11   5  11       59.86       61.69     37.24 o 
 -10   5  11      162.84      143.42     25.50 o 
  -9   5  11     1184.48     1134.93     63.42 o 
  -8   5  11      592.93      699.56     45.73 o 
  -7   5  11      419.90      395.55     27.63 o 
  -6   5  11      758.23      782.60     42.72 o 
  -5   5  11      303.90      280.05     21.18 o 
  -4   5  11     1414.41     1429.15     56.96 o 
  -3   5  11      620.96      563.13     44.77 o 
  -2   5  11      327.62      306.12     20.85 o 
  -1   5  11      761.51      808.48     65.76 o 
   0   5  11        0.02       -2.66     10.99 o 
   1   5  11      659.73      595.16     62.80 o 
   2   5  11      101.58      156.72     19.67 o 
   3   5  11       51.91       41.99     12.93 o 
   4   5  11      306.04      314.59     22.13 o 
   5   5  11       11.35       22.45     12.90 o 
   6   5  11      365.57      413.01     27.54 o 
   7   5  11      336.76      295.51     50.91 o 
   8   5  11       73.66       61.86     16.16 o 
   9   5  11      183.10      143.17     21.23 o 
  10   5  11        4.70      -13.46     14.61 o 
  11   5  11      200.09      190.63     26.18 o 
  12   5  11      146.30      185.86     36.75 o 
 -13   6  11        1.74      -15.51     20.08 o 
 -12   6  11        8.24       -6.12     19.77 o 
 -11   6  11       10.37       28.63     20.41 o 
 -10   6  11       55.64       26.33     18.76 o 
  -9   6  11       89.67       98.38     34.48 o 
  -8   6  11        0.28      -12.07     14.67 o 
  -7   6  11       17.55       15.67     16.14 o 
  -6   6  11        4.37        5.99     11.15 o 
  -5   6  11        1.16        7.56     11.34 o 
  -4   6  11        7.04       -0.58      9.84 o 
  -3   6  11        3.88       10.57     17.15 o 
  -2   6  11      131.09      133.46     20.80 o 
  -1   6  11        3.96        6.07     15.85 o 
   0   6  11      157.17      128.07     20.53 o 
   1   6  11       26.91       33.60     12.00 o 
   2   6  11        1.92        1.42     11.46 o 
   3   6  11       68.77       25.36     15.14 o 
   4   6  11      247.49      221.25     25.84 o 
   5   6  11      122.98      114.15     20.81 o 
   6   6  11       40.28       34.14     17.15 o 
   7   6  11        0.30       -3.51     12.60 o 
   8   6  11        7.45       38.43     19.50 o 
   9   6  11       33.81        5.61     15.44 o 
  10   6  11        3.40       12.09     16.73 o 
  11   6  11       10.31       -8.85     22.46 o 
 -12   7  11       99.59      134.07     31.88 o 
 -11   7  11        3.71        0.95     21.60 o 
 -10   7  11       33.72       43.77     22.92 o 
  -9   7  11      171.03      179.34     29.83 o 
  -8   7  11       14.29        4.67     27.89 o 
  -7   7  11      285.94      324.96     35.44 o 
  -6   7  11      153.12      155.50     27.36 o 
  -5   7  11        0.77       29.58     19.72 o 
  -4   7  11      164.27      137.71     31.25 o 
  -3   7  11        1.83      -14.04     14.04 o 
  -2   7  11      497.26      501.15     55.68 o 
  -1   7  11      422.43      509.09     54.48 o 
   0   7  11      155.15      136.31     18.45 o 
   1   7  11       57.50       75.42     15.15 o 
   2   7  11        2.80       -1.20     23.85 o 
   3   7  11      142.85      164.52     24.65 o 
   4   7  11      189.19      241.91     72.25 o 
   5   7  11        1.12      -10.17     25.82 o 
   6   7  11      107.60      123.78     24.14 o 
   7   7  11       24.15       31.91     39.65 o 
   8   7  11        1.68       29.52     19.13 o 
   9   7  11       47.93       30.19     24.35 o 
 -10   8  11       25.64       44.47     27.70 o 
  -9   8  11        0.12      -23.74     23.74 o 
  -8   8  11      166.44      127.64     35.03 o 
  -7   8  11       95.07       88.42     27.11 o 
  -6   8  11       92.21       56.46     24.06 o 
  -5   8  11      156.93      224.75     61.21 o 
  -4   8  11        0.41       15.27     24.36 o 
  -3   8  11      194.62      184.82     42.27 o 
  -2   8  11       75.13       78.83     22.83 o 
  -1   8  11        3.63       28.77     13.34 o 
   0   8  11      213.44      247.08     33.57 o 
   1   8  11       25.34       50.16     14.81 o 
   2   8  11      207.15      235.40     29.32 o 
   3   8  11       76.90       83.93     22.11 o 
   4   8  11       36.76       53.03     21.10 o 
   5   8  11      120.49      122.97     26.01 o 
   6   8  11       19.80       34.97     22.32 o 
   7   8  11       92.90       82.53     25.24 o 
  -6   9  11       43.16       30.84     35.73 o 
  -5   9  11        3.25       66.91     39.30 o 
  -4   9  11       12.69        7.84     30.30 o 
  -3   9  11       13.42       -3.65     34.18 o 
  -2   9  11       16.09       32.34     30.07 o 
  -1   9  11       22.00       32.29     20.85 o 
   0   9  11        0.34        1.91     13.51 o 
   1   9  11       29.08       13.15     14.42 o 
   2   9  11        9.15       21.81     19.36 o 
   3   9  11        0.02       22.29     31.65 o 
   4   9  11        8.54       -7.93     32.06 o 
 -14   0  12        1.39       11.18     23.53 o 
 -13   0  12      289.50      287.93     42.97 o 
 -12   0  12      103.64      123.01     29.23 o 
 -11   0  12      413.07      402.78     46.36 o 
 -10   0  12     1179.23     1269.12     91.88 o 
  -9   0  12      463.00      462.72     30.99 o 
  -8   0  12      205.59      181.10     18.01 o 
  -7   0  12     4871.41     5129.90    207.57 o 
  -6   0  12      233.22      230.72     19.26 o 
  -5   0  12     7892.61     7555.85    298.39 o 
  -4   0  12     9723.23     9837.39    385.81 o 
  -3   0  12      797.26     1084.87     39.82 o 
  -2   0  12     3585.80     3729.33    243.33 o 
  -1   0  12      111.95      129.76     11.35 o 
   0   0  12     7417.35     7906.06    250.20 o 
   1   0  12     2274.62     1936.02     66.45 o 
   2   0  12     3733.22     3803.23    124.83 o 
   3   0  12     3613.15     3534.43    117.35 o 
   4   0  12      409.96      326.23     19.36 o 
   5   0  12     4545.44     4224.24    171.13 o 
   6   0  12     2772.99     2873.43    122.33 o 
   7   0  12      414.96      487.60     52.02 o 
   8   0  12     5644.08     5151.62    304.96 o 
   9   0  12       49.31       50.44     26.87 o 
  10   0  12        8.24       18.10     25.06 o 
  11   0  12      304.97      405.61     57.73 o 
  12   0  12       30.65       58.79     38.00 o 
  13   0  12      232.37      165.43     47.47 o 
  14   0  12       92.41      112.57     44.22 o 
 -15   1  12       43.73       57.17     31.79 o 
 -14   1  12      128.79      132.67     34.15 o 
 -13   1  12      149.29      181.16     28.58 o 
 -12   1  12        9.77       35.07     13.81 o 
 -11   1  12      269.10      241.83     29.46 o 
 -10   1  12       51.13       49.02     11.32 o 
  -9   1  12      278.45      329.10     21.99 o 
  -8   1  12      185.01      184.37     17.29 o 
  -7   1  12       13.19       11.79     14.46 o 
  -6   1  12     1779.63     1956.42     70.86 o 
  -5   1  12      165.10      176.80     10.79 o 
  -4   1  12      152.51      170.93     10.98 o 
  -3   1  12     1019.94     1034.65     29.31 o 
  -2   1  12     1878.80     2102.48     46.35 o 
  -1   1  12     4452.11     4993.70    113.26 o 
   0   1  12      471.73      439.43     17.43 o 
   1   1  12       13.49        5.35      3.94 o 
   2   1  12     1144.50     1093.27     29.18 o 
   3   1  12      797.52      805.03     23.41 o 
   4   1  12      505.15      551.37     20.40 o 
   5   1  12      269.23      237.22     18.75 o 
   6   1  12      530.76      590.02     41.73 o 
   7   1  12     1332.92     1353.38     62.22 o 
   8   1  12        2.86       10.41     12.13 o 
   9   1  12       90.79      143.28     25.82 o 
  10   1  12        8.56        2.44     16.71 o 
  11   1  12        0.31        2.55     19.46 o 
  12   1  12       98.64      121.48     49.12 o 
  13   1  12        7.84        9.31     21.49 o 
  14   1  12       16.99       27.65     27.40 o 
 -16   2  12        3.63       36.70     33.97 o 
 -15   2  12       70.54       84.18     35.54 o 
 -14   2  12       18.32       16.30     21.23 o 
 -13   2  12      510.23      507.91     39.95 o 
 -12   2  12      101.01       90.17     33.98 o 
 -11   2  12       49.95       38.00     12.37 o 
 -10   2  12      255.76      281.74     21.69 o 
  -9   2  12        0.70       -2.83      8.93 o 
  -8   2  12     1013.91      946.58     40.96 o 
  -7   2  12      830.48      880.66     38.22 o 
  -6   2  12        5.27        6.09      7.29 o 
  -5   2  12      269.80      289.10     18.76 o 
  -4   2  12       89.27       96.58     11.40 o 
  -3   2  12       92.22       80.08     10.25 o 
  -2   2  12     1504.84     1488.49     45.84 o 
  -1   2  12      223.13      231.25     10.24 o 
   0   2  12      763.05      826.16     25.53 o 
   1   2  12       49.41       34.86      6.08 o 
   2   2  12      396.05      426.57     16.63 o 
   3   2  12     1525.47     1463.52     53.67 o 
   4   2  12       95.95      101.89     12.83 o 
   5   2  12      353.15      342.37     22.43 o 
   6   2  12      142.39      116.08     15.76 o 
   7   2  12      573.79      544.14     31.37 o 
   8   2  12      629.82      734.56     38.23 o 
   9   2  12      331.51      303.32     45.56 o 
  10   2  12       19.50       31.74     14.74 o 
  11   2  12       93.74       85.07     23.75 o 
  12   2  12        6.66        0.67     18.87 o 
  13   2  12      113.32      142.42     42.60 o 
 -16   3  12      197.48      119.37     27.92 o 
 -15   3  12       10.37        1.67     19.15 o 
 -14   3  12      579.43      619.61     48.75 o 
 -13   3  12      527.10      444.01     56.50 o 
 -12   3  12       98.24      103.56     21.32 o 
 -11   3  12     1091.79     1128.42     62.22 o 
 -10   3  12      538.18      485.72     46.59 o 
  -9   3  12      746.97      745.35     39.40 o 
  -8   3  12     1519.10     1523.16     59.95 o 
  -7   3  12      350.29      358.91     22.80 o 
  -6   3  12     3116.51     3263.08    113.73 o 
  -5   3  12      130.15      146.10     14.23 o 
  -4   3  12      646.21      602.72     28.91 o 
  -3   3  12     1695.84     1614.90     60.24 o 
  -2   3  12        9.87        0.55      8.59 o 
  -1   3  12     5255.90     5449.52    144.90 o 
   0   3  12     1341.75     1264.18     33.60 o 
   1   3  12      220.98      216.17     11.68 o 
   2   3  12      474.72      503.30     19.59 o 
   3   3  12        0.80        6.49     11.20 o 
   4   3  12      986.90      996.17     41.94 o 
   5   3  12      802.13      759.37     35.45 o 
   6   3  12      316.80      328.98     23.35 o 
   7   3  12     1261.01     1243.22     52.90 o 
   8   3  12        7.93        2.02     11.66 o 
   9   3  12      234.44      230.59     24.03 o 
  10   3  12       93.72       92.01     18.83 o 
  11   3  12       21.85       19.73     17.87 o 
  12   3  12      366.70      340.93     40.41 o 
  13   3  12       25.96       37.74     30.97 o 
 -15   4  12      149.69       89.29     25.15 o 
 -14   4  12       37.26       25.97     20.24 o 
 -13   4  12        1.77      -23.16     24.64 o 
 -12   4  12      104.61       56.32     20.45 o 
 -11   4  12       70.50       36.43     23.90 o 
 -10   4  12      211.46      276.56     62.69 o 
  -9   4  12      458.86      449.60     27.90 o 
  -8   4  12       53.46       52.42     12.68 o 
  -7   4  12      411.36      431.52     30.58 o 
  -6   4  12        0.15        7.99      9.49 o 
  -5   4  12      809.36      785.29     40.37 o 
  -4   4  12      347.91      284.53     19.93 o 
  -3   4  12       42.33       41.78     10.65 o 
  -2   4  12     1981.67     1873.69     69.07 o 
  -1   4  12        3.83        0.36      6.42 o 
   0   4  12      671.09      580.25     21.31 o 
   1   4  12       32.85       37.15      9.14 o 
   2   4  12      116.48      114.17     13.09 o 
   3   4  12      335.30      377.48     22.59 o 
   4   4  12      233.92      214.23     18.31 o 
   5   4  12       45.26       48.57     17.98 o 
   6   4  12      414.84      353.52     24.60 o 
   7   4  12       15.60      -10.17     10.17 o 
   8   4  12      208.13      221.50     28.41 o 
   9   4  12       64.37       33.11     22.19 o 
  10   4  12       14.56       10.01     13.14 o 
  11   4  12       52.05       85.11     22.19 o 
  12   4  12       18.23       -1.51     17.15 o 
 -14   5  12       70.07        9.60     27.08 o 
 -13   5  12       53.43       39.29     21.31 o 
 -12   5  12       93.42       64.47     35.68 o 
 -11   5  12      154.84      141.78     26.14 o 
 -10   5  12      123.74       84.87     31.14 o 
  -9   5  12        2.77       16.04     14.53 o 
  -8   5  12      236.13      250.48     22.02 o 
  -7   5  12      170.86      192.34     23.01 o 
  -6   5  12      642.39      688.25     35.19 o 
  -5   5  12       57.72       52.75     12.69 o 
  -4   5  12      157.08      200.57     26.04 o 
  -3   5  12        7.55        3.23      9.09 o 
  -2   5  12      403.81      331.74     27.81 o 
  -1   5  12       20.54       24.18      7.74 o 
   0   5  12      117.94      105.04     14.35 o 
   1   5  12       61.03       41.46     11.41 o 
   2   5  12       13.02        3.86     10.72 o 
   3   5  12       88.11       98.78     17.15 o 
   4   5  12       19.08        7.81     12.11 o 
   5   5  12        5.53       18.69     11.50 o 
   6   5  12        5.19       -0.67     10.53 o 
   7   5  12       37.67       35.54     13.67 o 
   8   5  12      102.00      102.54     18.99 o 
   9   5  12        0.71        2.57     13.59 o 
  10   5  12       42.35       57.24     40.14 o 
  11   5  12       94.42       73.20     21.71 o 
 -13   6  12      289.12      273.12     49.93 o 
 -12   6  12      334.33      247.68     34.46 o 
 -11   6  12        8.82        3.20     18.70 o 
 -10   6  12      171.51      208.56     41.28 o 
  -9   6  12      337.59      339.08     34.81 o 
  -8   6  12       13.07       52.49     19.95 o 
  -7   6  12      445.78      422.97     37.14 o 
  -6   6  12       22.40       15.27     12.35 o 
  -5   6  12      394.93      378.74     26.85 o 
  -4   6  12        2.79        3.25      9.96 o 
  -3   6  12     1184.39     1078.13     83.20 o 
  -2   6  12     1481.00     1413.16     99.72 o 
  -1   6  12      581.13      522.19     28.65 o 
   0   6  12      261.68      248.41     28.41 o 
   1   6  12      263.27      274.63     35.52 o 
   2   6  12      454.38      401.15     32.45 o 
   3   6  12      919.54      897.56    138.54 o 
   4   6  12      167.44      185.87     25.25 o 
   5   6  12       10.31        1.13     16.80 o 
   6   6  12      136.70      214.66     63.85 o 
   7   6  12       19.13        0.91     15.38 o 
   8   6  12      111.91      150.01     31.00 o 
   9   6  12       37.41       38.07     27.26 o 
  10   6  12      210.43      169.64     25.72 o 
 -11   7  12       93.03      135.49     30.82 o 
 -10   7  12        0.15       15.74     21.42 o 
  -9   7  12       21.25       10.20     20.02 o 
  -8   7  12      113.09       93.83     25.17 o 
  -7   7  12        4.60       20.94     18.70 o 
  -6   7  12       99.96       99.07     24.50 o 
  -5   7  12       25.55       21.25     27.08 o 
  -4   7  12      113.05      131.50     43.69 o 
  -3   7  12       22.73       59.95     27.75 o 
  -2   7  12       10.99       -8.14     14.77 o 
  -1   7  12      163.65      185.51     20.95 o 
   0   7  12      236.93      282.15     23.80 o 
   1   7  12      108.49      122.72     18.53 o 
   2   7  12      229.05      252.01     29.09 o 
   3   7  12       14.98        6.91     14.78 o 
   4   7  12      129.87      139.88     41.83 o 
   5   7  12       39.05       55.60     19.34 o 
   6   7  12        0.39      -16.19     16.19 o 
   7   7  12       55.81       49.76     21.19 o 
   8   7  12        7.10       -2.37     18.07 o 
   9   7  12       84.06       57.59     37.35 o 
  -9   8  12       36.49        6.31     23.27 o 
  -8   8  12        7.51       14.39     22.40 o 
  -7   8  12       12.12       -0.91     30.32 o 
  -6   8  12       37.41       10.06     25.17 o 
  -5   8  12        5.96       18.06     20.63 o 
  -4   8  12        8.66       -9.51     24.64 o 
  -3   8  12       57.46       55.31     28.86 o 
  -2   8  12      175.88      230.45     30.60 o 
  -1   8  12       32.94       47.67     15.61 o 
   0   8  12       12.18       30.07     13.72 o 
   1   8  12        1.49        0.32     19.25 o 
   2   8  12       34.77       41.23     19.86 o 
   3   8  12       68.97       92.42     33.27 o 
   4   8  12       27.42       33.99     19.14 o 
   5   8  12       53.42      111.19     23.98 o 
   6   8  12        9.57       35.55     23.30 o 
  -6   9  12       75.47       91.69     41.58 o 
  -5   9  12       12.90      -17.87     28.03 o 
  -4   9  12       40.53       89.37     43.29 o 
  -3   9  12       57.42       84.40     25.33 o 
  -2   9  12        2.73        4.00     14.06 o 
  -1   9  12       78.46       97.76     19.37 o 
   0   9  12       33.94       12.38     16.90 o 
   1   9  12       88.17       84.71     33.04 o 
   2   9  12       88.73      139.24     75.59 o 
   3   9  12        0.13       -0.31     43.67 o 
 -16   1  13      185.91      171.46     44.59 o 
 -15   1  13      149.93      136.61     41.53 o 
 -14   1  13      602.97      551.82     63.39 o 
 -13   1  13     1511.37     1504.70     78.54 o 
 -12   1  13       20.01       32.36     15.63 o 
 -11   1  13      675.11      666.54     33.97 o 
 -10   1  13      285.85      293.32     22.93 o 
  -9   1  13      477.28      479.00     26.79 o 
  -8   1  13      899.36      961.14     41.26 o 
  -7   1  13       93.63      107.38     20.51 o 
  -6   1  13     3792.11     4117.90    139.22 o 
  -5   1  13      994.49     1122.50     46.22 o 
  -4   1  13      327.76      358.74     13.47 o 
  -3   1  13     2914.50     2694.89     69.68 o 
  -2   1  13      350.63      392.59     12.16 o 
  -1   1  13     5940.81     6129.59    138.38 o 
   0   1  13     4205.90     4034.24     93.01 o 
   1   1  13      510.50      493.07     16.11 o 
   2   1  13     5170.99     5128.57    117.63 o 
   3   1  13     2115.07     2088.43     51.75 o 
   4   1  13        3.62        4.25      5.45 o 
   5   1  13     1271.99     1238.74     55.58 o 
   6   1  13       32.87       40.37     13.29 o 
   7   1  13      674.52      719.03     36.44 o 
   8   1  13       67.63       35.67     13.91 o 
   9   1  13      279.74      290.31     33.45 o 
  10   1  13      155.62      284.16     35.57 o 
  11   1  13       34.84        6.36     19.97 o 
  12   1  13      278.65      273.80     65.68 o 
  13   1  13      202.63      199.68     35.96 o 
 -16   2  13       31.15       57.12     35.54 o 
 -15   2  13      209.94      191.88     43.99 o 
 -14   2  13      413.20      318.23     52.30 o 
 -13   2  13       42.93       31.75     17.97 o 
 -12   2  13      668.38      721.87     37.74 o 
 -11   2  13      396.86      383.70     48.60 o 
 -10   2  13      159.92      169.84     17.53 o 
  -9   2  13     1550.99     1520.34     64.47 o 
  -8   2  13      285.93      314.13     22.06 o 
  -7   2  13      984.19      992.19     42.39 o 
  -6   2  13     1276.84     1278.80     50.79 o 
  -5   2  13     1129.86     1187.83     47.34 o 
  -4   2  13     1570.85     1420.59     54.20 o 
  -3   2  13      248.07      295.97     18.18 o 
  -2   2  13     3323.38     3085.08     89.50 o 
  -1   2  13     2651.02     2390.89     57.84 o 
   0   2  13      879.98      774.39     27.23 o 
   1   2  13     3286.51     3026.90     78.96 o 
   2   2  13      282.84      280.40     13.50 o 
   3   2  13     1317.84     1249.51     37.21 o 
   4   2  13     1728.14     1698.12    108.40 o 
   5   2  13      110.24      132.30     22.80 o 
   6   2  13      694.45      702.47     35.81 o 
   7   2  13       30.27       17.97     13.04 o 
   8   2  13     1972.97     1932.00     75.63 o 
   9   2  13       32.21       49.55     15.59 o 
  10   2  13        1.37      -10.32     12.71 o 
  11   2  13      245.47      259.13     47.61 o 
  12   2  13       15.40       28.17     23.39 o 
  13   2  13       95.12       72.71     29.09 o 
 -16   3  13       50.14       83.71     38.79 o 
 -15   3  13       26.97       39.08     21.37 o 
 -14   3  13        3.59       36.67     19.41 o 
 -13   3  13       11.41        6.80     16.43 o 
 -12   3  13      126.70      142.93     24.71 o 
 -11   3  13      134.41      151.22     18.20 o 
 -10   3  13        3.75       13.52     10.40 o 
  -9   3  13        0.39        3.37     10.89 o 
  -8   3  13        0.06        6.08      9.08 o 
  -7   3  13     1466.64     1519.14     59.69 o 
  -6   3  13      222.28      257.46     19.74 o 
  -5   3  13      295.32      239.99     18.31 o 
  -4   3  13      177.11      152.67     15.07 o 
  -3   3  13      417.77      488.21     25.14 o 
  -2   3  13      100.41      106.93     16.43 o 
  -1   3  13      214.93      243.55     13.20 o 
   0   3  13       84.47       87.74      8.64 o 
   1   3  13        1.91       -2.14      5.43 o 
   2   3  13      100.41      116.57     11.44 o 
   3   3  13      368.46      400.46     30.34 o 
   4   3  13      297.80      316.80     21.74 o 
   5   3  13      117.99      106.73     14.91 o 
   6   3  13        0.01        9.03     10.78 o 
   7   3  13        1.58       11.68     11.47 o 
   8   3  13       60.26       49.37     14.25 o 
   9   3  13       55.65       44.18     15.26 o 
  10   3  13        0.19       -6.10     12.74 o 
  11   3  13       11.07       11.22     14.38 o 
  12   3  13       14.55       15.49     29.65 o 
  13   3  13        9.20        1.28     22.71 o 
 -15   4  13       93.43      128.32     27.33 o 
 -14   4  13      372.63      284.64     35.02 o 
 -13   4  13       10.25        3.68     18.42 o 
 -12   4  13      140.05      153.20     27.61 o 
 -11   4  13       21.53       20.24     15.42 o 
 -10   4  13       17.77       27.45     16.34 o 
  -9   4  13      437.70      471.99     29.20 o 
  -8   4  13       36.74       41.89     12.13 o 
  -7   4  13     2228.98     2456.35    118.47 o 
  -6   4  13      642.75      653.28     32.83 o 
  -5   4  13      341.21      321.14     23.69 o 
  -4   4  13      944.80      857.25     45.85 o 
  -3   4  13      129.71      104.72     13.68 o 
  -2   4  13       20.91       19.33      9.11 o 
  -1   4  13      271.57      285.73     18.27 o 
   0   4  13      802.40      807.43     27.59 o 
   1   4  13     1331.16     1405.41     54.40 o 
   2   4  13        1.30        2.94      9.65 o 
   3   4  13      269.88      255.56     19.16 o 
   4   4  13       26.68       16.91     11.21 o 
   5   4  13       47.52       40.97     12.67 o 
   6   4  13     1254.87     1254.83    115.29 o 
   7   4  13      344.97      377.25     27.46 o 
   8   4  13       27.61        5.99     13.01 o 
   9   4  13      125.24      119.07     19.91 o 
  10   4  13      137.42      133.20     22.31 o 
  11   4  13      179.94      186.71     25.52 o 
  12   4  13       74.93       68.52     22.04 o 
 -14   5  13        5.43       21.29     23.77 o 
 -13   5  13      182.11      217.63     61.02 o 
 -12   5  13       13.19        0.69     17.50 o 
 -11   5  13      177.21      212.01     54.45 o 
 -10   5  13       37.16       57.74     19.81 o 
  -9   5  13       77.23      103.77     21.95 o 
  -8   5  13      832.77      825.15     40.68 o 
  -7   5  13      258.19      240.41     21.88 o 
  -6   5  13     1295.63     1401.86     57.98 o 
  -5   5  13      839.47      825.05     41.40 o 
  -4   5  13        0.37        7.85      9.54 o 
  -3   5  13      418.78      407.16     24.92 o 
  -2   5  13      443.69      372.67     24.11 o 
  -1   5  13      151.93      130.27     11.94 o 
   0   5  13      524.63      477.47     41.18 o 
   1   5  13       87.88       76.74     17.18 o 
   2   5  13      320.71      355.72     29.05 o 
   3   5  13      136.12      108.84     18.41 o 
   4   5  13      792.08      789.40     46.21 o 
   5   5  13      819.31      878.71     50.99 o 
   6   5  13      177.76      162.56     19.80 o 
   7   5  13      308.22      385.51     28.99 o 
   8   5  13      141.34      147.53     20.79 o 
   9   5  13       84.07       98.90     27.92 o 
  10   5  13      165.74      193.48     30.52 o 
  11   5  13       44.01       38.93     24.06 o 
 -13   6  13        0.04        7.42     22.31 o 
 -12   6  13       27.00        9.95     20.63 o 
 -11   6  13        0.52       16.46     18.18 o 
 -10   6  13      126.61      122.02     25.91 o 
  -9   6  13       13.74       11.70     17.63 o 
  -8   6  13       17.79       -0.20     15.64 o 
  -7   6  13        0.02        8.10     12.88 o 
  -6   6  13       37.43       41.68     22.33 o 
  -5   6  13      283.29      269.65     23.62 o 
  -4   6  13       13.42        5.50     10.71 o 
  -3   6  13       18.61        5.07     10.44 o 
  -2   6  13        9.49        5.39     10.37 o 
  -1   6  13        1.92       20.90     11.13 o 
   0   6  13        0.45       14.06      9.67 o 
   1   6  13       39.75       35.07     12.85 o 
   2   6  13       78.62       61.96     17.37 o 
   3   6  13       22.81       30.99     15.38 o 
   4   6  13       12.05       20.07     15.99 o 
   5   6  13        9.37        6.01     14.80 o 
   6   6  13        4.25       14.82     16.33 o 
   7   6  13        0.87      -12.21     18.28 o 
   8   6  13       73.81       69.21     21.25 o 
   9   6  13        3.28        2.85     19.77 o 
  10   6  13        9.38        5.38     22.20 o 
 -11   7  13       62.40       40.91     32.81 o 
 -10   7  13        3.38       28.28     31.02 o 
  -9   7  13       82.11      116.98     42.34 o 
  -8   7  13      526.46      496.30     43.47 o 
  -7   7  13        1.69       -6.42     16.58 o 
  -6   7  13      113.45      134.71     25.89 o 
  -5   7  13       47.24       24.03     16.80 o 
  -4   7  13       66.31       75.82     20.54 o 
  -3   7  13      266.98      228.81     40.74 o 
  -2   7  13      166.77      183.50     26.57 o 
  -1   7  13        5.90       13.23     11.77 o 
   0   7  13       83.55      130.06     30.86 o 
   1   7  13       57.34       19.64     14.72 o 
   2   7  13      159.62      167.35     26.64 o 
   3   7  13        0.47       21.62     15.76 o 
   4   7  13       95.69      102.43     25.08 o 
   5   7  13      261.89      262.44     38.31 o 
   6   7  13        2.42       10.42     18.35 o 
   7   7  13       87.46       68.28     32.48 o 
   8   7  13       56.11       83.27     26.44 o 
  -9   8  13       98.18       70.27     29.04 o 
  -8   8  13        3.79       22.52     26.26 o 
  -7   8  13      291.22      355.55     40.76 o 
  -6   8  13        8.35        1.07     20.66 o 
  -5   8  13      139.15       96.94     37.63 o 
  -4   8  13      231.37      312.80     51.14 o 
  -3   8  13       20.72       11.68     23.78 o 
  -2   8  13        4.83      -11.35     11.35 o 
  -1   8  13       52.47       54.65     16.86 o 
   0   8  13       38.96       73.95     18.03 o 
   1   8  13      308.79      333.86     28.94 o 
   2   8  13        1.71       42.73     41.81 o 
   3   8  13       89.48      111.37     44.76 o 
   4   8  13       71.51       60.03     22.34 o 
   5   8  13        0.75        6.03     19.16 o 
   6   8  13      132.36      152.49     33.06 o 
  -5   9  13        3.31       29.47     36.75 o 
  -4   9  13        0.58        2.97     28.72 o 
  -3   9  13        1.47      -22.12     24.32 o 
  -2   9  13        0.45       17.87     16.85 o 
  -1   9  13        0.52        2.68     16.06 o 
   0   9  13       24.85       28.06     17.95 o 
   1   9  13        1.91        2.50     22.40 o 
   2   9  13        6.52       15.38     22.29 o 
 -15   0  14        1.14      -22.92     23.16 o 
 -14   0  14      565.79      617.86     63.11 o 
 -13   0  14      431.36      388.76     52.30 o 
 -12   0  14      601.68      648.06     62.37 o 
 -11   0  14      668.79      636.79     59.58 o 
 -10   0  14      385.12      357.30     44.08 o 
  -9   0  14     1164.21     1250.05     91.55 o 
  -8   0  14       61.47       69.14     21.58 o 
  -7   0  14     2034.02     2219.92    142.60 o 
  -6   0  14    16614.49    17792.10    693.41 o 
  -5   0  14      131.51      143.43     21.23 o 
  -4   0  14     2587.92     2463.77     83.98 o 
  -3   0  14     2529.14     2596.41     75.21 o 
  -2   0  14     3502.80     3590.48    118.02 o 
  -1   0  14     8152.60     7714.35    307.51 o 
   0   0  14      465.42      642.08     27.60 o 
   1   0  14     3467.80     3360.55    111.83 o 
   2   0  14     1509.09     1433.59     52.85 o 
   3   0  14     2879.03     2611.89     90.07 o 
   4   0  14     4086.57     3927.81    131.80 o 
   5   0  14       82.95       47.35     16.26 o 
   6   0  14     2079.09     1872.46    124.78 o 
   7   0  14     1284.93     1183.12     62.60 o 
   8   0  14      238.56      289.18     45.75 o 
   9   0  14      226.37      335.59     51.37 o 
  10   0  14      178.81      170.35     43.57 o 
  11   0  14       41.51       37.22     31.32 o 
  12   0  14      102.69      133.83     46.87 o 
  13   0  14        1.02       -0.37     35.03 o 
 -16   1  14        0.96       -1.48     30.72 o 
 -15   1  14       71.48      103.66     37.40 o 
 -14   1  14      142.22      141.06     30.60 o 
 -13   1  14       14.25       19.29     16.69 o 
 -12   1  14       36.58       47.40     18.71 o 
 -11   1  14      286.48      340.11     40.25 o 
 -10   1  14     1035.19      986.57     46.47 o 
  -9   1  14       79.28       85.93     13.49 o 
  -8   1  14        3.69        1.29      8.05 o 
  -7   1  14      847.85      909.35     78.95 o 
  -6   1  14      215.99      281.82     20.69 o 
  -5   1  14     2858.80     3156.79    108.85 o 
  -4   1  14      308.26      303.88     15.06 o 
  -3   1  14      436.54      461.41     18.03 o 
  -2   1  14       28.85       28.75      4.59 o 
  -1   1  14      176.83      205.43     10.42 o 
   0   1  14     1062.81     1003.62     27.24 o 
   1   1  14      146.50      164.89      9.23 o 
   2   1  14        2.10       11.17      5.18 o 
   3   1  14      940.03      889.18     26.15 o 
   4   1  14      366.39      365.75     15.43 o 
   5   1  14      608.34      579.78     36.36 o 
   6   1  14       49.78       77.27     15.01 o 
   7   1  14      144.14      149.58     19.19 o 
   8   1  14      168.90      196.93     21.60 o 
   9   1  14        0.02      -16.69     16.69 o 
  10   1  14       15.92       12.17     22.30 o 
  11   1  14       43.28       27.45     22.39 o 
  12   1  14       13.28       14.96     23.43 o 
  13   1  14       40.18       72.18     26.04 o 
 -16   2  14        5.34       25.57     31.88 o 
 -15   2  14       10.40       31.23     32.11 o 
 -14   2  14      418.00      471.36     60.23 o 
 -13   2  14       39.35       25.61     26.91 o 
 -12   2  14      139.79      149.08     18.98 o 
 -11   2  14       48.36       44.57     12.44 o 
 -10   2  14       10.52       19.50     10.26 o 
  -9   2  14      429.45      487.25     28.08 o 
  -8   2  14       75.39       59.91     12.61 o 
  -7   2  14     2490.30     2556.53     92.21 o 
  -6   2  14      844.26      876.23     38.42 o 
  -5   2  14       91.34      101.02     12.85 o 
  -4   2  14      286.36      271.21     18.47 o 
  -3   2  14        9.87       35.91      8.78 o 
  -2   2  14       67.16       89.69      9.94 o 
  -1   2  14     3254.23     3227.01     84.51 o 
   0   2  14      379.54      419.15     16.66 o 
   1   2  14      989.20     1008.70     31.13 o 
   2   2  14      403.99      383.02     16.53 o 
   3   2  14        8.98        0.85      7.63 o 
   4   2  14      124.98      137.02     16.12 o 
   5   2  14      117.79      108.60     15.38 o 
   6   2  14      660.07      621.55     33.90 o 
   7   2  14      312.00      350.23     41.07 o 
   8   2  14      166.40      185.86     26.52 o 
   9   2  14      388.44      417.67     40.78 o 
  10   2  14       20.74       40.59     15.65 o 
  11   2  14        4.18       -5.01     20.21 o 
  12   2  14       23.68       49.29     26.74 o 
  13   2  14        6.97       13.24     24.01 o 
 -15   3  14      481.02      585.84     71.92 o 
 -14   3  14       23.02       17.83     19.24 o 
 -13   3  14      422.70      416.01     37.78 o 
 -12   3  14       33.53        9.19     15.19 o 
 -11   3  14      477.50      466.19     47.13 o 
 -10   3  14     1015.01     1001.63     45.66 o 
  -9   3  14      451.79      452.88     28.30 o 
  -8   3  14      344.85      398.38     25.75 o 
  -7   3  14     2112.23     2011.18     75.84 o 
  -6   3  14      852.06      837.41     38.33 o 
  -5   3  14     1228.33     1168.77     48.23 o 
  -4   3  14       16.23        8.38      8.64 o 
  -3   3  14      615.79      598.38     29.19 o 
  -2   3  14     1140.99     1045.56     42.07 o 
  -1   3  14       51.79       44.26      7.65 o 
   0   3  14     1900.42     1976.60     61.66 o 
   1   3  14       53.61       54.13      9.15 o 
   2   3  14      906.72      878.22     32.54 o 
   3   3  14      582.40      646.83     31.43 o 
   4   3  14       77.30       54.91     12.87 o 
   5   3  14      148.46      157.88     17.43 o 
   6   3  14      279.46      331.89     34.39 o 
   7   3  14      663.88      654.26     36.48 o 
   8   3  14      914.08      895.56     45.17 o 
   9   3  14        1.76        6.89     14.97 o 
  10   3  14      133.84      152.64     23.16 o 
  11   3  14      150.99      191.56     26.31 o 
  12   3  14       47.03       73.32     27.10 o 
 -15   4  14        0.33       26.27     20.69 o 
 -14   4  14      121.82      140.24     28.07 o 
 -13   4  14       24.56        9.04     18.02 o 
 -12   4  14      139.12      136.07     24.79 o 
 -11   4  14       70.99       87.10     20.63 o 
 -10   4  14       20.88       -0.42     13.67 o 
  -9   4  14       64.40       55.51     14.28 o 
  -8   4  14      516.28      533.08     30.76 o 
  -7   4  14       47.16       15.14     10.43 o 
  -6   4  14      621.87      650.07     42.00 o 
  -5   4  14       27.17       18.38      9.76 o 
  -4   4  14      145.97      181.09     17.40 o 
  -3   4  14      323.28      310.71     21.82 o 
  -2   4  14       91.29       73.61     10.21 o 
  -1   4  14      792.55      736.05     26.17 o 
   0   4  14        9.94       19.99      7.46 o 
   1   4  14      414.21      423.07     44.44 o 
   2   4  14       41.63       35.16     13.05 o 
   3   4  14      554.82      525.11     48.49 o 
   4   4  14      326.86      337.57     29.53 o 
   5   4  14       27.94       11.40     11.10 o 
   6   4  14       13.72       18.66     13.92 o 
   7   4  14       93.83       79.87     25.37 o 
   8   4  14       59.49       39.70     15.36 o 
   9   4  14        3.38       -4.82     13.10 o 
  10   4  14        2.35       -7.41     14.23 o 
  11   4  14       32.31       28.81     18.70 o 
 -14   5  14        9.49       -2.32     22.60 o 
 -13   5  14       79.86       84.52     24.40 o 
 -12   5  14        1.61       -3.93     18.54 o 
 -11   5  14       73.89       73.21     21.31 o 
 -10   5  14       11.83       24.42     16.75 o 
  -9   5  14       86.69      112.39     22.92 o 
  -8   5  14      126.56      137.69     23.61 o 
  -7   5  14       15.75       20.33     11.03 o 
  -6   5  14        8.14        4.61     11.14 o 
  -5   5  14        4.26       11.96     11.03 o 
  -4   5  14        0.86       -9.35      9.35 o 
  -3   5  14       44.18       70.44     13.21 o 
  -2   5  14      112.14       86.99     12.36 o 
  -1   5  14       10.64       -1.04      7.85 o 
   0   5  14       52.16       46.45     11.96 o 
   1   5  14       14.97       14.64     11.99 o 
   2   5  14      218.96      214.30     23.80 o 
   3   5  14        3.94        3.21     11.61 o 
   4   5  14      128.66      137.76     22.15 o 
   5   5  14        3.75        4.34     13.05 o 
   6   5  14        0.23        4.94     14.46 o 
   7   5  14       15.75       32.31     17.85 o 
   8   5  14      104.07      127.93     22.51 o 
   9   5  14        6.11       12.85     16.09 o 
  10   5  14      107.33      111.39     23.26 o 
 -13   6  14        0.90       19.89     23.02 o 
 -12   6  14      329.14      248.12     73.94 o 
 -11   6  14      230.32      255.87     44.59 o 
 -10   6  14        0.23       -0.19     44.08 o 
  -9   6  14      298.12      273.05     43.36 o 
  -8   6  14      382.59      386.78     45.17 o 
  -7   6  14      140.71      155.05     20.63 o 
  -6   6  14       53.08       63.03     28.86 o 
  -5   6  14       38.75       48.10     33.67 o 
  -4   6  14      303.15      265.41     22.67 o 
  -3   6  14       13.60       13.46     12.00 o 
  -2   6  14      174.39      202.96     24.90 o 
  -1   6  14     1038.86     1073.25     47.49 o 
   0   6  14       86.33       73.52     17.14 o 
   1   6  14      900.99      944.91     43.57 o 
   2   6  14      340.63      343.76     37.31 o 
   3   6  14       32.23       13.04     23.50 o 
   4   6  14      130.22      114.07     21.46 o 
   5   6  14      109.69      123.67     25.25 o 
   6   6  14      180.20      183.75     28.14 o 
   7   6  14      128.65      129.18     25.46 o 
   8   6  14       50.34       21.13     19.49 o 
   9   6  14      234.43      243.77     36.49 o 
 -11   7  14       12.68       33.53     25.64 o 
 -10   7  14       23.11       18.09     21.85 o 
  -9   7  14        3.09       15.47     36.31 o 
  -8   7  14      163.31      117.05     68.35 o 
  -7   7  14      218.28      229.93     32.90 o 
  -6   7  14       10.65        0.35     41.25 o 
  -5   7  14       22.40        0.72     16.03 o 
  -4   7  14       70.94       54.64     20.40 o 
  -3   7  14      219.27      209.60     38.84 o 
  -2   7  14      193.48      157.85     21.64 o 
  -1   7  14        3.01       20.94     12.45 o 
   0   7  14      167.20      202.32     22.24 o 
   1   7  14      123.31      115.88     19.00 o 
   2   7  14       97.87      125.83     44.15 o 
   3   7  14       67.23       79.86     21.30 o 
   4   7  14       15.72       11.56     17.99 o 
   5   7  14       32.95        5.87     25.92 o 
   6   7  14       79.80       88.82     29.81 o 
   7   7  14        9.95        2.69     20.53 o 
   8   7  14       50.29      174.10     46.77 o 
  -8   8  14        0.94        9.78     22.99 o 
  -7   8  14       12.06        7.66     21.08 o 
  -6   8  14       14.63       11.35     20.84 o 
  -5   8  14        3.30      -26.50     26.50 o 
  -4   8  14        3.28       46.73     32.20 o 
  -3   8  14        2.73       27.39     21.14 o 
  -2   8  14       62.81       67.17     18.52 o 
  -1   8  14       77.63       81.83     31.20 o 
   0   8  14        0.01        2.33     13.76 o 
   1   8  14       68.72       72.28     23.31 o 
   2   8  14        6.17       29.92     20.72 o 
   3   8  14        0.18      -12.44     17.01 o 
   4   8  14       67.84       76.24     24.76 o 
   5   8  14        1.73       22.95     41.46 o 
  -3   9  14       76.20       54.85     17.95 o 
  -2   9  14       81.69       72.08     22.68 o 
  -1   9  14        0.18       -0.28     18.14 o 
   0   9  14      153.24      126.25     23.35 o 
 -16   1  15       32.03        7.05     30.30 o 
 -15   1  15      426.43      489.92     61.67 o 
 -14   1  15      344.92      323.36     37.40 o 
 -13   1  15      546.33      539.28     42.63 o 
 -12   1  15     1390.78     1383.30     73.79 o 
 -11   1  15        8.97       27.03     16.02 o 
 -10   1  15      809.61      763.37     47.45 o 
  -9   1  15      113.02      196.15     25.94 o 
  -8   1  15      144.68      150.78     15.83 o 
  -7   1  15     4789.91     5115.44    172.32 o 
  -6   1  15      163.24      192.37     16.49 o 
  -5   1  15     1679.49     1704.22     63.81 o 
  -4   1  15      124.27      100.66     11.95 o 
  -3   1  15      664.91      696.50     28.45 o 
  -2   1  15     2678.91     2407.80     57.85 o 
  -1   1  15     2318.69     2343.00     56.73 o 
   0   1  15      651.31      696.02     21.00 o 
   1   1  15     1402.41     1435.68     37.41 o 
   2   1  15       82.00       77.22      7.95 o 
   3   1  15     3643.01     3657.38     86.89 o 
   4   1  15      106.65      140.80     14.62 o 
   5   1  15      154.72      168.24     22.58 o 
   6   1  15     1498.87     1480.34     60.50 o 
   7   1  15        4.50       -2.35     10.20 o 
   8   1  15      652.74      775.81     41.40 o 
   9   1  15      114.75      109.62     20.71 o 
  10   1  15       70.72       62.22     28.63 o 
  11   1  15      216.34      219.47     39.02 o 
  12   1  15       19.86       49.30     28.77 o 
 -16   2  15      143.88      126.77     40.46 o 
 -15   2  15       20.64       27.33     29.28 o 
 -14   2  15      180.91      164.13     42.37 o 
 -13   2  15      592.03      612.99     46.63 o 
 -12   2  15       53.58       60.88     19.37 o 
 -11   2  15      943.25      983.22     45.76 o 
 -10   2  15      323.19      300.66     23.21 o 
  -9   2  15       19.63       17.19      9.53 o 
  -8   2  15     1006.99      995.38     44.18 o 
  -7   2  15      269.05      276.39     20.98 o 
  -6   2  15     5731.47     5770.13    193.10 o 
  -5   2  15       46.06       17.72      9.55 o 
  -4   2  15     2014.40     2066.75     83.09 o 
  -3   2  15     1611.20     1524.85     44.18 o 
  -2   2  15      101.73      121.53     11.86 o 
  -1   2  15     1683.75     1745.03     55.44 o 
   0   2  15      213.51      207.04     14.01 o 
   1   2  15     1176.78     1159.57     35.19 o 
   2   2  15     3118.41     3240.49     85.54 o 
   3   2  15       11.97        7.90      7.33 o 
   4   2  15      212.57      222.61     19.39 o 
   5   2  15       64.58       62.91     13.77 o 
   6   2  15      141.44      160.64     19.59 o 
   7   2  15      952.84     1038.18     48.73 o 
   8   2  15       13.64       31.20     14.23 o 
   9   2  15      144.05      148.89     21.64 o 
  10   2  15       37.32       51.96     18.12 o 
  11   2  15       25.54       29.82     23.46 o 
  12   2  15      284.27      321.12     42.97 o 
 -15   3  15       18.23       35.82     33.13 o 
 -14   3  15       96.96      138.51     43.80 o 
 -13   3  15       34.10       23.21     17.66 o 
 -12   3  15        7.99        7.76     16.72 o 
 -11   3  15        1.76       -0.26     11.77 o 
 -10   3  15       95.18       87.90     15.92 o 
  -9   3  15       34.94       47.44     12.92 o 
  -8   3  15     1133.88     1210.01     77.32 o 
  -7   3  15       26.33       34.21     11.79 o 
  -6   3  15      157.57      137.05     23.51 o 
  -5   3  15      214.08      241.14     19.51 o 
  -4   3  15       49.26       43.93     11.32 o 
  -3   3  15      105.08      118.65     13.86 o 
  -2   3  15      313.28      361.23     16.95 o 
  -1   3  15      275.93      287.07     14.96 o 
   0   3  15        3.72        6.73      6.93 o 
   1   3  15      163.46      179.90     13.68 o 
   2   3  15        5.72        1.35      8.43 o 
   3   3  15      739.43      698.57     34.10 o 
   4   3  15      577.44      633.28     32.82 o 
   5   3  15      124.37      135.35     17.64 o 
   6   3  15      422.02      411.40     28.18 o 
   7   3  15      222.00      227.50     23.52 o 
   8   3  15        0.08       11.08     13.69 o 
   9   3  15        2.42        6.86     15.24 o 
  10   3  15       20.40        3.78     15.97 o 
  11   3  15        0.13      -15.77     23.97 o 
  12   3  15        0.74       -9.16     23.51 o 
 -15   4  15      109.10       88.14     25.31 o 
 -14   4  15       87.90       96.85     24.80 o 
 -13   4  15       33.30       22.39     20.02 o 
 -12   4  15      217.19      204.36     42.67 o 
 -11   4  15      390.02      414.43     37.39 o 
 -10   4  15      118.94      105.59     17.38 o 
  -9   4  15        6.80       -2.86     11.52 o 
  -8   4  15      198.43      184.43     25.89 o 
  -7   4  15      403.92      384.75     26.44 o 
  -6   4  15      763.22      803.14     38.71 o 
  -5   4  15      494.92      473.60     27.65 o 
  -4   4  15      213.92      181.21     17.74 o 
  -3   4  15      529.54      577.42     29.93 o 
  -2   4  15      213.23      199.42     18.41 o 
  -1   4  15      424.76      439.38     19.33 o 
   0   4  15      141.02      123.35     17.76 o 
   1   4  15     1531.89     1479.38     63.35 o 
   2   4  15      622.02      651.14     39.92 o 
   3   4  15       24.25       34.11     13.67 o 
   4   4  15       76.26      101.99     20.26 o 
   5   4  15      308.74      347.95     31.71 o 
   6   4  15      134.23       92.81     17.01 o 
   7   4  15      551.97      510.43     48.39 o 
   8   4  15       42.82       49.30     16.29 o 
   9   4  15       80.81       90.19     37.33 o 
  10   4  15       14.61       37.19     17.86 o 
  11   4  15        6.33        1.87     18.85 o 
 -14   5  15      124.84      146.70     30.63 o 
 -13   5  15       90.93       58.03     27.77 o 
 -12   5  15      219.44      215.55     31.90 o 
 -11   5  15       54.29       57.25     20.48 o 
 -10   5  15      221.31      229.10     61.00 o 
  -9   5  15      160.10      145.98     25.09 o 
  -8   5  15       33.56       25.27     13.73 o 
  -7   5  15      568.06      641.81     35.47 o 
  -6   5  15       28.52       13.36     11.64 o 
  -5   5  15      626.43      642.93     34.06 o 
  -4   5  15      122.15       97.33     26.19 o 
  -3   5  15       51.52       60.57     13.97 o 
  -2   5  15      872.64      864.15     30.95 o 
  -1   5  15      615.67      635.67     28.31 o 
   0   5  15       61.90       43.83     13.22 o 
   1   5  15      410.57      271.35     26.66 o 
   2   5  15      316.96      268.20     26.67 o 
   3   5  15      318.67      335.65     30.44 o 
   4   5  15       30.45       51.99     18.50 o 
   5   5  15      182.89      179.12     25.57 o 
   6   5  15      517.84      476.13     39.20 o 
   7   5  15       17.39       48.76     20.15 o 
   8   5  15      182.59      180.19     29.48 o 
   9   5  15        0.75       -5.92     20.07 o 
  10   5  15       65.59       93.48     29.94 o 
 -12   6  15        0.14       -0.98     21.21 o 
 -11   6  15       32.29       40.15     22.56 o 
 -10   6  15        2.43       17.94     18.47 o 
  -9   6  15        0.03       21.94     17.55 o 
  -8   6  15      133.48      131.58     25.45 o 
  -7   6  15        7.05       22.16     12.93 o 
  -6   6  15      186.98      173.89     20.73 o 
  -5   6  15       16.23        2.79     13.68 o 
  -4   6  15       15.20        9.95     12.20 o 
  -3   6  15       67.17       71.76     26.23 o 
  -2   6  15       51.59       74.82     15.14 o 
  -1   6  15       46.51       46.49     13.43 o 
   0   6  15       72.50      123.57     22.30 o 
   1   6  15      190.68      180.52     27.24 o 
   2   6  15        0.10       13.37     20.83 o 
   3   6  15       36.46        6.01     14.33 o 
   4   6  15       21.10       27.66     17.49 o 
   5   6  15       82.82       81.93     21.34 o 
   6   6  15       70.84       62.67     21.90 o 
   7   6  15       13.13       42.43     20.29 o 
   8   6  15        0.00       -0.43     19.70 o 
   9   6  15        8.78       16.07     22.55 o 
 -11   7  15        3.18       -2.52     28.07 o 
 -10   7  15       46.22       21.55     23.95 o 
  -9   7  15       64.48       88.23     26.36 o 
  -8   7  15      237.14      195.03     31.32 o 
  -7   7  15       84.28      139.63     27.63 o 
  -6   7  15       12.79       13.21     14.20 o 
  -5   7  15       92.89      142.44     29.07 o 
  -4   7  15       17.63       14.52     23.16 o 
  -3   7  15      111.53       98.01     21.96 o 
  -2   7  15      363.17      405.85     36.18 o 
  -1   7  15      204.62      171.68     21.38 o 
   0   7  15       31.68       26.48     13.66 o 
   1   7  15       39.00       72.69     20.85 o 
   2   7  15       46.23       29.08     17.25 o 
   3   7  15       25.34       31.27     18.26 o 
   4   7  15      100.56      103.00     32.83 o 
   5   7  15       95.13      101.76     27.96 o 
   6   7  15      190.23      257.82     34.64 o 
   7   7  15        7.99        2.29     21.93 o 
  -8   8  15      151.53      178.65     83.04 o 
  -7   8  15       13.20       29.72     24.96 o 
  -6   8  15       88.75       85.82     44.50 o 
  -5   8  15       76.00       69.19     34.71 o 
  -4   8  15       50.26       44.64     32.39 o 
  -3   8  15      125.10      162.15     26.86 o 
  -2   8  15       35.87       16.66     14.58 o 
  -1   8  15       47.56       24.72     16.06 o 
   0   8  15       81.60      119.73     21.00 o 
   1   8  15       75.67       97.25     25.49 o 
   2   8  15       36.31       37.56     21.99 o 
   3   8  15        1.17        1.22     22.76 o 
   4   8  15       55.15       76.58     27.50 o 
 -15   0  16      225.63      235.12     44.45 o 
 -14   0  16        2.71       -1.39     24.41 o 
 -13   0  16     1276.57     1319.52    103.06 o 
 -12   0  16       12.97       10.58     21.53 o 
 -11   0  16     1850.20     1783.92    125.24 o 
 -10   0  16     1475.30     1503.83    109.14 o 
  -9   0  16        1.55       16.52     18.10 o 
  -8   0  16     1958.64     2017.51    134.38 o 
  -7   0  16      719.92      711.40     61.53 o 
  -6   0  16     9431.82     9441.58    540.87 o 
  -5   0  16     5066.42     5586.83    328.12 o 
  -4   0  16      110.27      110.93      9.51 o 
  -3   0  16       64.29       51.34      8.90 o 
  -2   0  16      112.76      150.48     16.99 o 
  -1   0  16      999.00     1021.26     40.30 o 
   0   0  16     2123.95     2100.05     73.66 o 
   1   0  16      396.17      419.82     24.28 o 
   2   0  16     4329.33     4449.53    147.11 o 
   3   0  16      503.24      506.44     26.89 o 
   4   0  16      258.36      249.88     28.03 o 
   5   0  16      106.92      100.99     18.41 o 
   6   0  16      235.51      249.23     36.24 o 
   7   0  16     1032.24     1023.95     58.25 o 
   8   0  16      716.33      772.19     76.94 o 
   9   0  16       39.71       49.65     33.46 o 
  10   0  16       71.85       76.05     37.82 o 
  11   0  16       33.56       13.78     37.68 o 
  12   0  16      172.11      113.87     44.04 o 
 -16   1  16       86.38       52.39     36.15 o 
 -15   1  16       30.57        7.33     28.82 o 
 -14   1  16       84.45       71.17     21.44 o 
 -13   1  16        1.76       10.79     20.56 o 
 -12   1  16       80.97       84.12     21.50 o 
 -11   1  16       56.57       87.92     20.80 o 
 -10   1  16      278.89      314.62     53.57 o 
  -9   1  16        6.70       11.06     13.05 o 
  -8   1  16      717.05      655.33     42.11 o 
  -7   1  16     2867.32     2811.95    100.35 o 
  -6   1  16      996.95     1037.27     43.78 o 
  -5   1  16        4.54       -2.95      7.96 o 
  -4   1  16      313.96      320.96     17.50 o 
  -3   1  16      138.84      187.71     11.44 o 
  -2   1  16      857.57      910.52     28.42 o 
  -1   1  16      240.70      241.20     11.47 o 
   0   1  16      247.56      254.32     14.23 o 
   1   1  16      211.74      225.95     11.86 o 
   2   1  16        4.57        8.07      5.74 o 
   3   1  16     2656.62     2709.66     66.91 o 
   4   1  16       30.75       27.86      8.46 o 
   5   1  16      267.28      244.80     32.11 o 
   6   1  16      145.43      125.71     21.50 o 
   7   1  16       39.38       46.57     15.17 o 
   8   1  16        2.37        2.98     13.19 o 
   9   1  16       51.57       33.95     17.02 o 
  10   1  16        8.22      -10.78     27.47 o 
  11   1  16       76.76       60.83     27.80 o 
  12   1  16       35.73       49.94     25.18 o 
 -16   2  16       27.68       69.51     33.69 o 
 -15   2  16       19.68      -16.06     31.69 o 
 -14   2  16       81.90       94.94     36.38 o 
 -13   2  16      270.91      305.88     53.20 o 
 -12   2  16        8.22       23.88     20.65 o 
 -11   2  16      322.24      322.48     79.63 o 
 -10   2  16      132.68      156.41     17.97 o 
  -9   2  16        2.82       -1.79      9.18 o 
  -8   2  16      631.61      636.82     33.45 o 
  -7   2  16       30.18       57.00     12.03 o 
  -6   2  16      552.13      570.70     44.57 o 
  -5   2  16     1185.60     1200.28     72.23 o 
  -4   2  16        4.31       -4.46      7.89 o 
  -3   2  16       59.82       55.90      8.56 o 
  -2   2  16       44.53       60.02      8.37 o 
  -1   2  16        5.13        7.92      7.29 o 
   0   2  16      742.12      770.16     29.69 o 
   1   2  16        0.02        6.06      6.92 o 
   2   2  16      356.94      393.08     17.89 o 
   3   2  16      628.61      615.40     27.03 o 
   4   2  16      416.35      435.91     27.22 o 
   5   2  16       31.85       34.69     17.60 o 
   6   2  16        2.30        4.77     12.09 o 
   7   2  16      481.45      530.96     47.98 o 
   8   2  16      261.84      297.78     27.52 o 
   9   2  16       22.59       14.69     15.51 o 
  10   2  16       75.55       97.55     21.09 o 
  11   2  16        5.75        0.44     22.92 o 
  12   2  16        9.79       33.19     24.14 o 
 -15   3  16      131.86       87.14     37.86 o 
 -14   3  16      688.10      738.41     80.37 o 
 -13   3  16       16.26       31.79     29.93 o 
 -12   3  16      294.63      338.14     27.30 o 
 -11   3  16       13.33       24.47     13.13 o 
 -10   3  16      362.29      356.12     32.61 o 
  -9   3  16      338.12      344.89     26.23 o 
  -8   3  16      297.63      293.50     22.89 o 
  -7   3  16     1358.10     1479.33     60.12 o 
  -6   3  16     1121.27     1080.23     47.03 o 
  -5   3  16      503.88      503.54     28.71 o 
  -4   3  16      834.04      759.93     53.28 o 
  -3   3  16        1.22       12.06      7.30 o 
  -2   3  16      659.58      690.03     37.55 o 
  -1   3  16     1219.46     1123.07     35.57 o 
   0   3  16      192.42      186.87     14.33 o 
   1   3  16     2305.39     2441.34    105.93 o 
   2   3  16       27.27       16.50     10.26 o 
   3   3  16     1448.00     1639.06     77.62 o 
   4   3  16      186.11      231.34     20.58 o 
   5   3  16        8.84        3.97     10.87 o 
   6   3  16      342.79      404.79     34.50 o 
   7   3  16      202.96      238.13     25.37 o 
   8   3  16      346.50      394.60     31.80 o 
   9   3  16      189.90      177.45     24.28 o 
  10   3  16       19.38       22.44     17.14 o 
  11   3  16      199.98      246.85     30.26 o 
 -14   4  16       21.32      -13.72     18.60 o 
 -13   4  16      167.34      143.23     49.14 o 
 -12   4  16       15.37       18.91     28.33 o 
 -11   4  16      189.64      214.93     54.18 o 
 -10   4  16        6.78        6.48     12.26 o 
  -9   4  16       13.21       21.35     15.39 o 
  -8   4  16      170.14      172.98     19.80 o 
  -7   4  16      157.89      156.38     30.68 o 
  -6   4  16      853.34      913.39     42.58 o 
  -5   4  16       21.49        2.40     10.58 o 
  -4   4  16      147.51      138.94     16.30 o 
  -3   4  16      126.30      130.17     13.67 o 
  -2   4  16      198.41      186.76     13.72 o 
  -1   4  16       17.73       16.47      7.99 o 
   0   4  16      385.43      363.36     23.72 o 
   1   4  16       73.89       76.20     13.61 o 
   2   4  16     1108.55     1165.21     60.36 o 
   3   4  16       25.77       16.32     14.64 o 
   4   4  16      298.02      312.55     44.83 o 
   5   4  16       72.64       60.70     18.77 o 
   6   4  16       79.64       71.46     20.71 o 
   7   4  16      133.59      127.95     37.89 o 
   8   4  16       57.59       72.49     28.72 o 
   9   4  16       19.15        8.49     15.43 o 
  10   4  16       10.10       14.31     17.13 o 
 -13   5  16        1.06       13.61     19.18 o 
 -12   5  16       16.28        1.60     17.65 o 
 -11   5  16        4.76        4.21     20.90 o 
 -10   5  16       18.56       33.55     22.44 o 
  -9   5  16      116.18      111.05     18.80 o 
  -8   5  16      232.33      193.07     21.91 o 
  -7   5  16      100.12       98.51     17.09 o 
  -6   5  16        0.66        0.05     10.42 o 
  -5   5  16        6.95       14.28     11.58 o 
  -4   5  16      100.76       89.04     15.53 o 
  -3   5  16       42.49       70.18     12.19 o 
  -2   5  16       86.35      113.05     14.09 o 
  -1   5  16      112.39      131.63     14.99 o 
   0   5  16       18.62       10.86      9.96 o 
   1   5  16      225.60      195.51     29.98 o 
   2   5  16       26.56       50.73     16.01 o 
   3   5  16       20.43       27.28     16.21 o 
   4   5  16      294.44      291.20     35.64 o 
   5   5  16      212.26      219.15     28.56 o 
   6   5  16      115.65      148.71     26.04 o 
   7   5  16        0.16      -14.34     14.34 o 
   8   5  16       62.12       54.62     30.51 o 
   9   5  16       25.66       27.21     44.29 o 
 -12   6  16       29.05       70.19     31.46 o 
 -11   6  16       84.95       76.80     25.33 o 
 -10   6  16      106.64      139.71     28.33 o 
  -9   6  16       44.06       21.57     28.98 o 
  -8   6  16      368.34      396.06     30.28 o 
  -7   6  16       12.57       -1.75     13.00 o 
  -6   6  16       35.43       54.15     15.27 o 
  -5   6  16      304.57      309.13     29.80 o 
  -4   6  16      101.73       86.95     17.48 o 
  -3   6  16      492.72      544.72     32.24 o 
  -2   6  16      173.21      177.78     20.38 o 
  -1   6  16      136.82      160.93     19.93 o 
   0   6  16      728.48      781.26     39.85 o 
   1   6  16        4.90       -1.25     14.93 o 
   2   6  16      174.85      178.07     56.98 o 
   3   6  16      253.37      228.56     29.49 o 
   4   6  16       13.85       10.01     16.13 o 
   5   6  16      418.50      475.84     41.26 o 
   6   6  16        4.86      -13.49     25.48 o 
   7   6  16      185.44      227.97     33.13 o 
   8   6  16       55.82       33.55     46.59 o 
 -10   7  16        7.62        1.24     22.83 o 
  -9   7  16      135.46      102.57     26.90 o 
  -8   7  16       10.30        7.05     27.75 o 
  -7   7  16        7.58      -12.27     17.35 o 
  -6   7  16       15.47       11.17     16.30 o 
  -5   7  16       69.21       58.67     22.30 o 
  -4   7  16      231.51      254.57     43.53 o 
  -3   7  16       74.27       63.52     17.18 o 
  -2   7  16       37.15       52.99     17.72 o 
  -1   7  16       55.07       67.31     22.91 o 
   0   7  16        1.51       -0.16     13.47 o 
   1   7  16      159.27      168.76     28.04 o 
   2   7  16       16.75        1.10     16.32 o 
   3   7  16        4.35      -19.81     19.81 o 
   4   7  16       89.15      134.61     56.87 o 
   5   7  16        5.71       18.61     23.62 o 
   6   7  16       11.92       23.68     22.95 o 
  -7   8  16       11.92       -7.40     23.04 o 
  -6   8  16       31.86       18.14     35.08 o 
  -5   8  16       51.07       80.42     32.44 o 
  -4   8  16        2.38        3.41     18.03 o 
  -3   8  16       14.59       27.19     22.09 o 
  -2   8  16        0.08       -5.96     12.90 o 
  -1   8  16       19.01       15.53     14.65 o 
   0   8  16       39.56       60.14     18.68 o 
   1   8  16        4.77      -10.13     25.15 o 
   2   8  16       13.89      -17.94     39.91 o 
   3   8  16        3.32        6.23     20.37 o 
 -16   1  17      217.75       97.54     40.28 o 
 -15   1  17        0.33       12.25     27.61 o 
 -14   1  17      412.66      398.65     46.31 o 
 -13   1  17      407.05      382.86     38.18 o 
 -12   1  17      441.82      436.04     39.48 o 
 -11   1  17     1544.24     1489.54     78.24 o 
 -10   1  17      110.90       98.66     42.67 o 
  -9   1  17      117.63      149.65     23.50 o 
  -8   1  17     1010.39      960.72     54.80 o 
  -7   1  17     2089.47     2200.03    102.62 o 
  -6   1  17     2080.13     2102.51     78.06 o 
  -5   1  17      203.41      188.59     17.88 o 
  -4   1  17     2687.49     2755.14     73.93 o 
  -3   1  17       92.61      117.55     10.13 o 
  -2   1  17      366.91      391.98     19.10 o 
  -1   1  17     1871.58     1866.31     51.91 o 
   0   1  17      534.86      573.51     21.25 o 
   1   1  17      753.02      761.60     23.93 o 
   2   1  17     1583.49     1675.92     44.17 o 
   3   1  17        2.71       -6.02      6.02 o 
   4   1  17      286.85      314.05     18.26 o 
   5   1  17      178.04      199.70     23.30 o 
   6   1  17       96.85      119.94     21.99 o 
   7   1  17      596.33      562.22     35.04 o 
   8   1  17        0.89       -0.76     14.81 o 
   9   1  17      347.33      399.47     42.02 o 
  10   1  17       42.71       50.68     25.01 o 
  11   1  17       41.05        4.98     24.37 o 
 -15   2  17      398.80      336.28     58.33 o 
 -14   2  17      107.14       63.20     32.67 o 
 -13   2  17      289.77      332.85     55.17 o 
 -12   2  17       85.19       76.02     24.52 o 
 -11   2  17      399.95      378.29     36.18 o 
 -10   2  17      377.26      392.52     35.51 o 
  -9   2  17      221.74      275.04     38.49 o 
  -8   2  17      100.06      125.56     22.03 o 
  -7   2  17     1562.47     1652.49     65.44 o 
  -6   2  17      530.01      478.35     49.63 o 
  -5   2  17      735.41      744.12     35.74 o 
  -4   2  17       14.28        1.98      9.13 o 
  -3   2  17      837.81      817.27     27.72 o 
  -2   2  17     1837.42     1903.45     54.29 o 
  -1   2  17        0.18        2.55      7.06 o 
   0   2  17     1147.71     1096.45     38.93 o 
   1   2  17      940.81     1001.81     36.45 o 
   2   2  17     3320.06     3328.61    137.01 o 
   3   2  17      122.68      152.10     23.01 o 
   4   2  17       10.96        1.93     10.57 o 
   5   2  17        6.80        8.40     11.18 o 
   6   2  17      172.54      193.07     22.26 o 
   7   2  17      261.23      262.87     26.25 o 
   8   2  17      787.90      768.39     43.27 o 
   9   2  17        0.09       23.54     16.23 o 
  10   2  17       74.24       69.02     21.30 o 
  11   2  17      110.61      118.08     32.18 o 
 -15   3  17        1.67       14.01     34.85 o 
 -14   3  17        0.14       23.99     34.06 o 
 -13   3  17        2.79       34.48     33.92 o 
 -12   3  17        0.41       22.83     20.19 o 
 -11   3  17        2.44       -9.38     11.45 o 
 -10   3  17       51.82       65.70     15.58 o 
  -9   3  17        0.01       -8.12     10.53 o 
  -8   3  17      560.77      568.32     31.94 o 
  -7   3  17      217.07      205.30     19.62 o 
  -6   3  17      214.71      180.11     26.39 o 
  -5   3  17      179.47      164.01     17.11 o 
  -4   3  17        0.04        6.55      8.98 o 
  -3   3  17       18.17       10.98      7.84 o 
  -2   3  17      107.69      123.89     11.12 o 
  -1   3  17        4.91        9.96      9.56 o 
   0   3  17        7.22        1.43      7.25 o 
   1   3  17       16.73        3.88     10.11 o 
   2   3  17       30.02       43.77     12.00 o 
   3   3  17      836.89      878.05     74.59 o 
   4   3  17      322.70      322.89     46.12 o 
   5   3  17        8.85       11.31     15.41 o 
   6   3  17      205.96      234.88     23.97 o 
   7   3  17       49.83       66.80     17.94 o 
   8   3  17        3.47       29.09     17.12 o 
   9   3  17        0.84      -14.77     14.77 o 
  10   3  17        5.98        6.48     17.17 o 
  11   3  17        9.02       15.14     16.04 o 
 -14   4  17        0.69       44.41     42.92 o 
 -13   4  17      188.01      240.11     32.98 o 
 -12   4  17       90.72       80.18     22.89 o 
 -11   4  17      189.97      203.54     23.89 o 
 -10   4  17      190.61      213.71     28.40 o 
  -9   4  17       16.48       -5.68     10.71 o 
  -8   4  17      158.29      161.98     57.59 o 
  -7   4  17      113.92       98.14     16.59 o 
  -6   4  17      120.64      104.05     16.33 o 
  -5   4  17      507.84      551.87     31.37 o 
  -4   4  17       15.66       11.63     10.08 o 
  -3   4  17      219.51      211.00     15.10 o 
  -2   4  17      412.93      375.35     21.96 o 
  -1   4  17       30.17       17.16      8.20 o 
   0   4  17     1083.25     1122.23     61.02 o 
   1   4  17      200.95      188.89     18.84 o 
   2   4  17      223.23      216.26     25.12 o 
   3   4  17      937.91     1009.77     56.20 o 
   4   4  17       77.82       65.45     19.05 o 
   5   4  17      811.74      757.06     48.88 o 
   6   4  17      132.13      118.11     32.25 o 
   7   4  17      123.17      120.08     64.20 o 
   8   4  17      187.44      139.82     28.18 o 
   9   4  17        2.31       19.40     16.85 o 
  10   4  17      125.60      128.98     24.90 o 
 -13   5  17        3.36       14.06     20.48 o 
 -12   5  17      325.15      345.08     38.63 o 
 -11   5  17      289.86      357.88     38.42 o 
 -10   5  17       18.48       31.72     19.46 o 
  -9   5  17      439.26      422.78     30.83 o 
  -8   5  17      246.72      318.42     27.11 o 
  -7   5  17       35.38       52.48     14.85 o 
  -6   5  17      759.91      750.18     67.95 o 
  -5   5  17       35.80       28.31     13.00 o 
  -4   5  17      126.61      150.55     18.87 o 
  -3   5  17       12.50       19.37      9.38 o 
  -2   5  17      175.01      161.28     16.54 o 
  -1   5  17      443.31      492.46     26.35 o 
   0   5  17      241.36      252.08     22.46 o 
   1   5  17      173.98      145.19     23.03 o 
   2   5  17       44.23       59.13     17.54 o 
   3   5  17      244.64      210.23     27.73 o 
   4   5  17      774.98      756.85     50.09 o 
   5   5  17      115.39       90.83     25.08 o 
   6   5  17       55.76       78.26     23.04 o 
   7   5  17      320.90      261.67     34.26 o 
   8   5  17       11.26       -9.39     18.47 o 
   9   5  17      133.23      129.42     30.93 o 
 -12   6  17       12.15       22.80     25.76 o 
 -11   6  17        3.35       37.02     22.92 o 
 -10   6  17        3.06        6.46     18.68 o 
  -9   6  17       25.17       27.88     20.63 o 
  -8   6  17       10.73       23.98     15.07 o 
  -7   6  17       66.47       54.50     16.97 o 
  -6   6  17        0.13        9.05     13.64 o 
  -5   6  17       13.96       -0.52     24.18 o 
  -4   6  17       27.55       20.99     18.88 o 
  -3   6  17        1.88       12.04     10.88 o 
  -2   6  17        5.92       12.99     11.45 o 
  -1   6  17        0.01        5.42     12.11 o 
   0   6  17       11.37       -2.25     12.62 o 
   1   6  17        3.89       12.18     15.77 o 
   2   6  17       19.88       30.04     18.49 o 
   3   6  17        2.10        9.12     16.44 o 
   4   6  17       13.38      -16.06     19.51 o 
   5   6  17       40.78       65.33     22.14 o 
   6   6  17       25.92       57.64     21.94 o 
   7   6  17       15.21       52.68     24.54 o 
 -10   7  17       14.85       -5.38     23.79 o 
  -9   7  17      244.05      236.45     35.30 o 
  -8   7  17       60.79       67.18     25.64 o 
  -7   7  17        4.34       18.95     20.92 o 
  -6   7  17      221.60      233.67     25.61 o 
  -5   7  17        7.80       28.85     15.47 o 
  -4   7  17      155.31      213.31     29.97 o 
  -3   7  17       35.54        7.76     34.26 o 
  -2   7  17       11.23       -3.46     13.31 o 
  -1   7  17       99.31       73.07     17.63 o 
   0   7  17        0.54        4.08     13.90 o 
   1   7  17      101.24      133.07     26.42 o 
   2   7  17        6.83        9.15     17.77 o 
   3   7  17        7.02       18.80     19.12 o 
   4   7  17      287.32      286.31     35.01 o 
   5   7  17       15.69       12.69     30.63 o 
   6   7  17       18.41      -10.67     32.62 o 
  -6   8  17        4.20      -20.83     28.68 o 
  -5   8  17      207.32      144.50     45.66 o 
  -4   8  17       32.46        1.75     18.73 o 
  -3   8  17       22.95       14.13     14.04 o 
  -2   8  17       52.62       72.05     17.51 o 
  -1   8  17        2.47       -1.87     14.62 o 
   0   8  17      144.89      161.69     32.23 o 
   1   8  17       22.77       51.76     51.69 o 
   2   8  17        1.48        8.92     22.17 o 
 -15   0  18      124.91       89.42     34.29 o 
 -14   0  18       59.11       30.16     31.18 o 
 -13   0  18      130.66      140.42     38.00 o 
 -12   0  18     1410.13     1311.77    102.78 o 
 -11   0  18      353.81      375.12     49.93 o 
 -10   0  18       93.77      135.36     33.55 o 
  -9   0  18      848.05      839.66     72.81 o 
  -8   0  18      513.72      489.55     54.43 o 
  -7   0  18     8719.54     8958.89    517.76 o 
  -6   0  18     1233.91     1122.49     86.31 o 
  -5   0  18       77.79       72.16     24.32 o 
  -4   0  18      643.29      574.42     53.87 o 
  -3   0  18      405.43      422.66     56.89 o 
  -2   0  18     1537.81     1574.71     57.98 o 
  -1   0  18      213.73      227.89     16.69 o 
   0   0  18      174.97      193.43     16.11 o 
   1   0  18     1447.03     1370.22     53.05 o 
   2   0  18     1816.85     1670.48     76.50 o 
   3   0  18       64.19       61.58     12.75 o 
   4   0  18      253.92      253.68     20.56 o 
   5   0  18       86.36       56.00     18.21 o 
   6   0  18     1499.89     1394.35     72.34 o 
   7   0  18      430.95      420.67     37.85 o 
   8   0  18      381.49      501.06     64.08 o 
   9   0  18       16.61      105.15     40.19 o 
  10   0  18       31.39       12.39     31.65 o 
  11   0  18      221.23      233.41     54.06 o 
 -15   1  18       24.14       44.90     23.64 o 
 -14   1  18       53.13       41.27     21.79 o 
 -13   1  18      105.00      132.33     29.56 o 
 -12   1  18       98.38      107.48     24.81 o 
 -11   1  18      343.50      356.44     46.87 o 
 -10   1  18       33.94       19.97     15.74 o 
  -9   1  18       73.64       87.41     20.03 o 
  -8   1  18      589.29      636.20     42.65 o 
  -7   1  18      355.84      391.47     53.64 o 
  -6   1  18      273.19      283.25     37.96 o 
  -5   1  18       58.88       44.01     12.15 o 
  -4   1  18       58.23       69.72      9.82 o 
  -3   1  18      121.59      121.88     12.47 o 
  -2   1  18      264.33      218.42     15.13 o 
  -1   1  18      271.13      275.46     16.95 o 
   0   1  18        1.47        7.48      7.74 o 
   1   1  18      574.49      566.86     20.25 o 
   2   1  18      906.18      989.99     29.70 o 
   3   1  18      235.10      244.66     15.44 o 
   4   1  18       66.01       62.10     10.64 o 
   5   1  18      557.50      544.92     32.55 o 
   6   1  18       10.92       11.04     14.25 o 
   7   1  18      119.84      137.97     30.88 o 
   8   1  18       20.41       19.22     15.90 o 
   9   1  18       30.49       43.47     23.49 o 
  10   1  18       26.07       47.08     26.77 o 
  11   1  18        0.01        9.51     25.26 o 
 -15   2  18       24.06       50.44     31.46 o 
 -14   2  18       57.09       17.22     32.39 o 
 -13   2  18        4.57       16.96     17.53 o 
 -12   2  18      161.57      146.03     29.05 o 
 -11   2  18       25.79       13.39     18.44 o 
 -10   2  18       48.67       26.93     17.90 o 
  -9   2  18        5.10       18.19     18.51 o 
  -8   2  18        1.27        0.04     10.69 o 
  -7   2  18      572.17      523.23     30.49 o 
  -6   2  18     1436.21     1360.44     71.84 o 
  -5   2  18      371.10      427.27     26.16 o 
  -4   2  18      863.36      906.93     30.79 o 
  -3   2  18        7.97       -5.92      5.92 o 
  -2   2  18       55.35       59.30     10.43 o 
  -1   2  18       26.19       38.36      9.87 o 
   0   2  18      123.46      176.78     14.45 o 
   1   2  18      179.47      185.11     19.40 o 
   2   2  18        4.05        9.19     10.11 o 
   3   2  18      421.37      394.90     25.81 o 
   4   2  18       79.33       83.33     16.08 o 
   5   2  18      228.58      227.17     22.99 o 
   6   2  18      225.62      224.40     23.83 o 
   7   2  18       57.25       54.63     18.35 o 
   8   2  18       43.10       42.03     19.55 o 
   9   2  18       85.47      116.76     21.96 o 
  10   2  18       26.69       19.58     30.56 o 
  11   2  18       15.69       38.04     27.23 o 
 -14   3  18       68.40       73.69     40.56 o 
 -13   3  18      461.69      580.59     73.04 o 
 -12   3  18      132.75      213.35     46.05 o 
 -11   3  18     1057.84     1080.61     64.54 o 
 -10   3  18       10.77       -4.05     11.76 o 
  -9   3  18      216.56      203.70     20.90 o 
  -8   3  18      124.14      148.85     23.40 o 
  -7   3  18       64.10       98.17     36.21 o 
  -6   3  18      981.98     1036.25     48.51 o 
  -5   3  18      157.46      154.80     17.13 o 
  -4   3  18      889.25      930.30     35.45 o 
  -3   3  18     1116.07     1116.15     36.20 o 
  -2   3  18      255.59      276.31     18.96 o 
  -1   3  18       16.13       18.17      9.92 o 
   0   3  18      293.52      300.18     18.65 o 
   1   3  18      593.95      565.31     30.06 o 
   2   3  18     2525.55     2704.81    118.72 o 
   3   3  18       26.90       40.60     16.61 o 
   4   3  18      217.20      275.97     29.28 o 
   5   3  18      143.04      148.85     25.45 o 
   6   3  18       31.61       21.79     21.02 o 
   7   3  18      651.95      692.45     41.18 o 
   8   3  18      117.46      166.49     24.78 o 
   9   3  18      147.46      133.39     23.54 o 
  10   3  18      102.21      128.58     26.67 o 
 -14   4  18       41.60       59.02     35.45 o 
 -13   4  18        3.29        3.16     31.60 o 
 -12   4  18      263.70      278.54     54.57 o 
 -11   4  18        4.28       -9.66     13.95 o 
 -10   4  18       88.44       60.83     16.80 o 
  -9   4  18      107.03       87.26     28.14 o 
  -8   4  18        4.60       17.61     12.93 o 
  -7   4  18      191.01      208.64     21.58 o 
  -6   4  18       40.91       64.54     14.30 o 
  -5   4  18      259.49      213.97     20.92 o 
  -4   4  18        9.09        7.36      8.95 o 
  -3   4  18      328.84      283.78     17.44 o 
  -2   4  18      403.84      356.87     25.47 o 
  -1   4  18       86.36       80.91     14.25 o 
   0   4  18        3.62       12.54     12.96 o 
   1   4  18      661.22      769.83     50.60 o 
   2   4  18        9.38       19.08     15.75 o 
   3   4  18       17.11       42.70     17.13 o 
   4   4  18       54.21       73.87     33.78 o 
   5   4  18        9.90      -17.06     17.06 o 
   6   4  18      146.35      130.37     35.41 o 
   7   4  18       24.23       69.68     23.51 o 
   8   4  18       74.47      117.87     26.82 o 
   9   4  18        2.05       -1.23     18.38 o 
 -13   5  18       23.23       49.01     23.27 o 
 -12   5  18       16.13        6.33     20.15 o 
 -11   5  18       57.87       84.65     25.43 o 
 -10   5  18        4.48       19.89     14.76 o 
  -9   5  18       65.01       61.09     17.89 o 
  -8   5  18       22.87       20.66     14.24 o 
  -7   5  18        1.39       -0.28     12.72 o 
  -6   5  18      133.14      130.85     19.09 o 
  -5   5  18        8.79       19.75     12.51 o 
  -4   5  18      284.62      233.25     19.14 o 
  -3   5  18      118.99      112.90     13.37 o 
  -2   5  18       17.80        9.37     10.88 o 
  -1   5  18        2.45        2.50      9.55 o 
   0   5  18       23.56       36.26     13.57 o 
   1   5  18       33.53       30.01     17.33 o 
   2   5  18      126.24      124.44     27.49 o 
   3   5  18      256.88      247.95     30.27 o 
   4   5  18      225.34      232.14     30.40 o 
   5   5  18        4.53      -16.04     16.04 o 
   6   5  18       52.20       46.00     21.13 o 
   7   5  18      112.77       62.11     22.98 o 
   8   5  18        5.47        1.94     22.83 o 
 -11   6  18       18.43       40.33     25.36 o 
 -10   6  18       71.15      102.92     26.63 o 
  -9   6  18       40.33       49.70     48.84 o 
  -8   6  18        4.39       19.13     14.98 o 
  -7   6  18       84.03       94.82     22.26 o 
  -6   6  18       41.09       20.57     15.22 o 
  -5   6  18      632.64      639.95     49.82 o 
  -4   6  18      347.15      415.14     52.25 o 
  -3   6  18       49.41       30.04     12.03 o 
  -2   6  18      413.84      415.63     25.69 o 
  -1   6  18      204.08      188.16     21.92 o 
   0   6  18      246.90      258.31     36.43 o 
   1   6  18      416.53      422.52     37.40 o 
   2   6  18       93.85       96.97     31.88 o 
   3   6  18      221.83      224.70     31.49 o 
   4   6  18        3.80       -0.83     18.00 o 
   5   6  18      107.96      108.80     25.56 o 
   6   6  18      132.65       97.75     26.01 o 
   7   6  18        6.93       52.05     24.52 o 
  -9   7  18        2.92        7.30     35.31 o 
  -8   7  18       30.84       38.34     23.42 o 
  -7   7  18       63.57       59.18     19.39 o 
  -6   7  18       46.01       74.87     19.33 o 
  -5   7  18       29.13        6.28     18.65 o 
  -4   7  18       34.23       51.10     23.94 o 
  -3   7  18      165.83      158.35     31.17 o 
  -2   7  18       40.93       35.21     16.25 o 
  -1   7  18       31.11       10.92     14.91 o 
   0   7  18      111.88      146.20     28.04 o 
   1   7  18        0.34       21.52     20.05 o 
   2   7  18       14.41       18.34     20.39 o 
   3   7  18        0.22       14.68     27.19 o 
   4   7  18       59.65       24.40     24.61 o 
   5   7  18        4.58        7.11     24.12 o 
  -5   8  18       13.10       39.04     22.96 o 
  -4   8  18        3.55       18.42     15.69 o 
  -3   8  18       35.97       27.88     18.35 o 
  -2   8  18       57.32       47.99     21.81 o 
  -1   8  18       22.82       28.93     16.03 o 
   0   8  18        7.04      -12.47     22.55 o 
   1   8  18       13.20        7.26     23.24 o 
 -15   1  19      128.35       93.98     28.00 o 
 -14   1  19        2.23       19.84     20.98 o 
 -13   1  19      342.98      343.47     37.04 o 
 -12   1  19       75.28       37.61     20.71 o 
 -11   1  19      303.91      326.59     34.73 o 
 -10   1  19      397.61      455.01     91.11 o 
  -9   1  19       19.35       25.42     15.33 o 
  -8   1  19      249.31      255.30     28.94 o 
  -7   1  19      408.77      363.88     41.37 o 
  -6   1  19      164.03      133.02     22.09 o 
  -5   1  19     1231.38     1274.83     52.27 o 
  -4   1  19       22.24        9.41      9.85 o 
  -3   1  19      654.87      631.59     26.73 o 
  -2   1  19       80.54       74.73     11.23 o 
  -1   1  19      323.80      409.60     28.65 o 
   0   1  19      824.79      848.02     32.78 o 
   1   1  19       69.75       65.56     13.52 o 
   2   1  19      596.98      634.37     22.45 o 
   3   1  19      105.76      145.03     12.92 o 
   4   1  19      161.40      135.48     13.34 o 
   5   1  19       33.06       49.65     16.76 o 
   6   1  19       25.69       46.89     16.29 o 
   7   1  19      119.63      118.95     20.46 o 
   8   1  19      208.21      220.50     30.53 o 
   9   1  19       42.30       38.66     24.66 o 
  10   1  19      304.69      392.46     46.93 o 
 -15   2  19       41.57       18.33     31.46 o 
 -14   2  19      271.93      222.45     45.47 o 
 -13   2  19      123.31       81.06     25.29 o 
 -12   2  19      649.57      659.20     50.10 o 
 -11   2  19      176.87      208.55     29.97 o 
 -10   2  19      250.27      212.03     29.61 o 
  -9   2  19      422.98      349.54     36.84 o 
  -8   2  19      148.46      157.57     25.18 o 
  -7   2  19     1091.65     1095.17     99.98 o 
  -6   2  19      285.17      320.68     23.91 o 
  -5   2  19      151.90      134.18     14.00 o 
  -4   2  19      956.63      954.11     32.25 o 
  -3   2  19       74.86       79.35     10.00 o 
  -2   2  19      265.90      301.18     18.59 o 
  -1   2  19      456.57      471.53     22.90 o 
   0   2  19        1.47       -4.17      7.75 o 
   1   2  19     1813.61     2014.40     65.06 o 
   2   2  19       87.74       95.88     14.60 o 
   3   2  19       28.75       14.19     11.58 o 
   4   2  19      214.73      224.14     27.71 o 
   5   2  19       54.27       55.34     16.59 o 
   6   2  19      651.69      787.40     43.11 o 
   7   2  19      413.81      436.00     33.87 o 
   8   2  19      129.31      149.64     24.69 o 
   9   2  19       64.87       52.62     26.76 o 
  10   2  19        0.02       -0.04     16.97 o 
 -14   3  19       51.61       60.60     37.17 o 
 -13   3  19       14.67       14.71     33.04 o 
 -12   3  19        2.62        2.50     18.61 o 
 -11   3  19       31.05       52.15     21.71 o 
 -10   3  19       31.89        8.59     18.30 o 
  -9   3  19        1.77       -6.03     12.67 o 
  -8   3  19      106.17      102.81     17.17 o 
  -7   3  19       68.42       76.16     17.42 o 
  -6   3  19       63.54       39.44     12.98 o 
  -5   3  19       18.07       38.56     12.21 o 
  -4   3  19      128.07      133.02     13.11 o 
  -3   3  19      132.90      133.38     12.82 o 
  -2   3  19       39.19       49.51      9.74 o 
  -1   3  19       10.37       23.78      9.22 o 
   0   3  19       34.13       34.95     11.87 o 
   1   3  19        3.35       -0.27     10.41 o 
   2   3  19       11.11        9.56     10.78 o 
   3   3  19       86.01       65.28     14.43 o 
   4   3  19      125.83      202.22     27.28 o 
   5   3  19       94.02      122.32     24.44 o 
   6   3  19        3.72       28.77     18.43 o 
   7   3  19       47.68       21.58     20.13 o 
   8   3  19       20.09       15.89     21.94 o 
   9   3  19        0.78        6.79     18.75 o 
  10   3  19        5.22      -15.77     23.53 o 
 -13   4  19        3.27      -14.71     30.16 o 
 -12   4  19      163.40      207.42     50.25 o 
 -11   4  19       73.63       67.72     32.85 o 
 -10   4  19      237.92      244.67     25.08 o 
  -9   4  19      208.39      217.76     48.15 o 
  -8   4  19       21.55       15.57     13.30 o 
  -7   4  19      429.47      419.21     29.42 o 
  -6   4  19      708.90      790.76     40.57 o 
  -5   4  19       77.96       76.09     15.11 o 
  -4   4  19      363.50      403.56     28.11 o 
  -3   4  19       57.11       37.21     10.29 o 
  -2   4  19      414.73      420.89     20.96 o 
  -1   4  19      422.14      385.56     29.89 o 
   0   4  19        1.87       15.80     11.32 o 
   1   4  19      614.83      661.13     35.06 o 
   2   4  19      354.09      367.14     51.99 o 
   3   4  19      854.92      937.54    109.51 o 
   4   4  19      388.95      374.96     37.10 o 
   5   4  19        1.80       -0.99     17.20 o 
   6   4  19      118.34      134.36     26.90 o 
   7   4  19       17.80       -3.67     20.65 o 
   8   4  19      103.09       85.34     27.86 o 
   9   4  19      193.33      242.71     36.08 o 
 -12   5  19        1.88        8.18     28.03 o 
 -11   5  19      205.03      210.01     31.59 o 
 -10   5  19      101.72      101.36     19.90 o 
  -9   5  19       33.35       27.60     15.41 o 
  -8   5  19      291.44      309.55     48.80 o 
  -7   5  19      439.31      325.34     27.43 o 
  -6   5  19       70.35       67.14     17.02 o 
  -5   5  19      391.65      346.87     27.41 o 
  -4   5  19        5.51       19.49      9.77 o 
  -3   5  19      457.69      488.81     29.49 o 
  -2   5  19      124.03      100.52     14.86 o 
  -1   5  19       17.56       14.42     11.29 o 
   0   5  19      217.78      203.45     21.52 o 
   1   5  19        0.34        3.46     15.70 o 
   2   5  19      543.48      490.90     95.89 o 
   3   5  19      167.14      190.06     27.78 o 
   4   5  19       59.66       47.84     20.72 o 
   5   5  19      146.45      101.90     32.44 o 
   6   5  19       87.83       76.32     23.81 o 
   7   5  19       48.72       38.91     20.34 o 
   8   5  19       93.53       76.73     68.31 o 
 -11   6  19        7.82       13.30     23.95 o 
 -10   6  19        7.08       15.47     20.93 o 
  -9   6  19        4.76       17.11     20.33 o 
  -8   6  19        4.50        8.94     15.16 o 
  -7   6  19        0.07       -2.86     14.76 o 
  -6   6  19        8.08       11.76     14.15 o 
  -5   6  19       64.41       51.36     20.41 o 
  -4   6  19        6.67       10.55     19.90 o 
  -3   6  19       16.47        9.97     12.06 o 
  -2   6  19        0.79       -9.22     10.66 o 
  -1   6  19        6.09       11.11     13.91 o 
   0   6  19       40.43       54.99     26.59 o 
   1   6  19        2.79        8.95     16.67 o 
   2   6  19       10.97       21.56     18.51 o 
   3   6  19        0.45       13.21     19.16 o 
   4   6  19        1.43      -21.61     21.81 o 
   5   6  19        8.61        7.59     31.14 o 
   6   6  19        2.76       12.31     20.26 o 
  -8   7  19       55.29       54.06     40.88 o 
  -7   7  19       53.84       31.99     20.91 o 
  -6   7  19       72.37       38.42     30.30 o 
  -5   7  19      259.11      257.17     26.61 o 
  -4   7  19        0.01        5.80     14.31 o 
  -3   7  19       32.93       18.93     15.68 o 
  -2   7  19       28.04       33.73     16.64 o 
  -1   7  19        9.13      -14.05     14.88 o 
   0   7  19       90.59      130.91     27.57 o 
   1   7  19        0.60        0.63     22.76 o 
   2   7  19       79.56      127.70     29.33 o 
   3   7  19       41.40       62.14     25.70 o 
   4   7  19      107.37       60.68     27.74 o 
  -3   8  19        0.15       11.10     20.34 o 
  -2   8  19       16.77       16.78     19.19 o 
 -15   0  20        1.25       -1.72     28.68 o 
 -14   0  20      137.40      230.81     49.09 o 
 -13   0  20       83.54      103.34     34.99 o 
 -12   0  20      871.13      771.26     74.48 o 
 -11   0  20     1060.48     1135.30     95.22 o 
 -10   0  20       54.22       96.01     33.83 o 
  -9   0  20       88.99      114.80     32.62 o 
  -8   0  20       63.29       58.19     27.28 o 
  -7   0  20        2.09        4.50     18.61 o 
  -6   0  20     1387.75     1177.34     90.95 o 
  -5   0  20      298.20      355.03     46.77 o 
  -4   0  20      449.78      492.15     52.62 o 
  -3   0  20      605.93      765.37     66.36 o 
  -2   0  20      264.41      189.51     33.36 o 
  -1   0  20      445.90      545.24     52.16 o 
   0   0  20        7.20       -7.19      8.91 o 
   1   0  20     1413.61     1498.77     73.76 o 
   2   0  20     1151.61     1176.39     86.99 o 
   3   0  20       78.64       52.05     13.13 o 
   4   0  20       30.87       43.88     17.80 o 
   5   0  20        1.24        9.40     15.93 o 
   6   0  20       83.81      107.37     38.89 o 
   7   0  20      430.17      575.26     70.86 o 
   8   0  20        0.94       -9.65     32.90 o 
   9   0  20       83.08       96.94     44.13 o 
  10   0  20       93.42      142.09     49.98 o 
 -15   1  20       10.32       13.82     28.89 o 
 -14   1  20       12.70       18.77     20.03 o 
 -13   1  20      178.29      138.87     46.52 o 
 -12   1  20      287.63      388.38    112.04 o 
 -11   1  20       61.66       91.83     23.33 o 
 -10   1  20      194.56      197.25     55.78 o 
  -9   1  20        9.98       -1.27     19.33 o 
  -8   1  20      348.09      346.90     33.82 o 
  -7   1  20      356.29      333.35     32.58 o 
  -6   1  20        3.99        9.73     14.76 o 
  -5   1  20        4.35       12.47     13.79 o 
  -4   1  20       29.93       20.02     10.45 o 
  -3   1  20      429.75      414.89     25.82 o 
  -2   1  20      203.27      231.92     16.69 o 
  -1   1  20      191.47      206.95     17.97 o 
   0   1  20       13.56       29.06      9.63 o 
   1   1  20       31.74       51.41     10.69 o 
   2   1  20      113.01      118.03     14.25 o 
   3   1  20      370.22      429.97     31.05 o 
   4   1  20      123.95      127.27     13.40 o 
   5   1  20       85.96      104.16     25.28 o 
   6   1  20      189.20      212.60     25.01 o 
   7   1  20        4.18       26.46     15.68 o 
   8   1  20       71.20       97.18     21.29 o 
   9   1  20        5.62       24.96     24.34 o 
  10   1  20       51.24       58.93     43.73 o 
 -14   2  20       27.36       22.88     23.05 o 
 -13   2  20        6.86       36.31     22.44 o 
 -12   2  20       75.32       71.40     24.53 o 
 -11   2  20      301.17      219.40     31.65 o 
 -10   2  20       86.58       90.01     22.49 o 
  -9   2  20       39.26       24.58     17.29 o 
  -8   2  20       21.21       40.08     26.64 o 
  -7   2  20       91.86       65.00     47.59 o 
  -6   2  20      297.49      210.26     29.05 o 
  -5   2  20      282.09      285.29     16.90 o 
  -4   2  20      170.66      198.42     14.53 o 
  -3   2  20      209.29      263.72     27.64 o 
  -2   2  20        0.80       -2.05      7.49 o 
  -1   2  20      132.51      134.83     13.95 o 
   0   2  20       10.68        6.58      8.24 o 
   1   2  20      246.15      262.56     21.76 o 
   2   2  20      409.52      396.21     35.17 o 
   3   2  20        9.81        2.53     16.17 o 
   4   2  20        2.74       -4.87     16.80 o 
   5   2  20      147.15      136.74     25.92 o 
   6   2  20      155.49      177.08     28.60 o 
   7   2  20       43.77       71.88     20.38 o 
   8   2  20       17.69       23.10     17.81 o 
   9   2  20       21.99       27.69     20.08 o 
  10   2  20        0.85       24.13     25.62 o 
 -14   3  20       30.00       16.71     35.87 o 
 -13   3  20      140.75      177.25     47.47 o 
 -12   3  20      387.30      310.77     95.03 o 
 -11   3  20       75.60       95.08     25.19 o 
 -10   3  20      725.52      608.85     93.13 o 
  -9   3  20       18.54        5.53     17.00 o 
  -8   3  20      344.94      309.54     32.91 o 
  -7   3  20      618.29      632.22     37.84 o 
  -6   3  20        5.14        1.38     10.79 o 
  -5   3  20      587.39      627.56     63.12 o 
  -4   3  20       30.42       34.33      9.07 o 
  -3   3  20     1131.08     1095.37     36.75 o 
  -2   3  20      754.43      839.39     39.23 o 
  -1   3  20       93.30       95.36     12.83 o 
   0   3  20      121.35      153.49     17.98 o 
   1   3  20      454.91      431.28     36.16 o 
   2   3  20      165.26      163.11     30.27 o 
   3   3  20      682.46      773.11     65.10 o 
   4   3  20        8.71       -3.45     15.76 o 
   5   3  20      412.29      459.72     61.23 o 
   6   3  20      327.76      426.55     41.64 o 
   7   3  20       16.09       11.81     27.82 o 
   8   3  20      309.25      353.24     40.67 o 
   9   3  20       12.04       13.09     22.04 o 
 -13   4  20       24.81       34.20     30.25 o 
 -12   4  20       80.25      103.90     42.55 o 
 -11   4  20      102.88       50.36     36.68 o 
 -10   4  20       19.52       32.81     15.88 o 
  -9   4  20      193.54      192.33     22.76 o 
  -8   4  20      174.01      175.95     41.02 o 
  -7   4  20       12.91       13.68     13.19 o 
  -6   4  20       86.21      116.84     18.17 o 
  -5   4  20       50.10       47.61     14.76 o 
  -4   4  20      192.15      186.73     15.67 o 
  -3   4  20      119.60      112.58     18.17 o 
  -2   4  20      133.38      174.85     15.09 o 
  -1   4  20      128.11      124.39     18.13 o 
   0   4  20       54.47       41.47     14.07 o 
   1   4  20       54.50       48.02     14.44 o 
   2   4  20       91.23      100.47     21.95 o 
   3   4  20        0.32        5.67     17.63 o 
   4   4  20      136.67      142.32     29.77 o 
   5   4  20      118.72       99.52     24.81 o 
   6   4  20        9.66        9.09     20.28 o 
   7   4  20       96.57      126.59     28.88 o 
   8   4  20        1.30       17.74     22.48 o 
 -12   5  20        3.17       22.93     22.67 o 
 -11   5  20        8.44       31.52     22.68 o 
 -10   5  20       58.86       73.75     19.69 o 
  -9   5  20       36.99       28.39     16.07 o 
  -8   5  20       41.80       50.00     16.87 o 
  -7   5  20      122.60       97.57     25.06 o 
  -6   5  20        6.69        3.59     18.25 o 
  -5   5  20      219.80      212.55     34.88 o 
  -4   5  20       26.23       22.38     10.87 o 
  -3   5  20      144.08      153.35     17.04 o 
  -2   5  20      149.45      131.97     16.61 o 
  -1   5  20        7.97        8.63     12.37 o 
   0   5  20       63.00       49.51     15.25 o 
   1   5  20       26.49       17.74     21.76 o 
   2   5  20       43.91       27.69     18.29 o 
   3   5  20       91.93       85.89     22.16 o 
   4   5  20       10.69        4.41     18.88 o 
   5   5  20       16.26       29.16     21.04 o 
   6   5  20       14.63       -1.85     35.54 o 
   7   5  20        1.74       21.22     19.60 o 
 -10   6  20        6.25       24.78     23.32 o 
  -9   6  20       42.33       37.13     18.34 o 
  -8   6  20      130.24      141.46     22.61 o 
  -7   6  20       27.82       47.56     17.66 o 
  -6   6  20      415.71      395.88     51.21 o 
  -5   6  20       14.13       18.42     15.69 o 
  -4   6  20      256.39      277.57     22.62 o 
  -3   6  20      101.26       90.62     15.72 o 
  -2   6  20        5.80       23.89     12.60 o 
  -1   6  20      423.35      492.02     54.78 o 
   0   6  20      196.62      131.20     25.77 o 
   1   6  20       70.18      118.78     25.69 o 
   2   6  20      138.42      143.84     28.52 o 
   3   6  20      140.17      114.28     36.94 o 
   4   6  20      127.21      140.52     27.42 o 
   5   6  20        1.46       14.63     21.35 o 
  -7   7  20       19.89        1.36     17.55 o 
  -6   7  20       17.92       -5.98     19.43 o 
  -5   7  20      155.85      108.78     16.99 o 
  -4   7  20       38.83       19.18     17.82 o 
  -3   7  20        0.14       -6.06     13.83 o 
  -2   7  20       21.91       25.19     16.79 o 
  -1   7  20       11.40        8.01     18.59 o 
   0   7  20       58.84       15.64     23.60 o 
   1   7  20       86.21      145.46     56.63 o 
   2   7  20        8.88       33.82     21.57 o 
   3   7  20        3.44       13.22     31.14 o 
 -14   1  21      186.43      150.96     43.20 o 
 -13   1  21       22.74       46.35     21.92 o 
 -12   1  21      471.16      483.53     43.63 o 
 -11   1  21       41.55       54.55     21.12 o 
 -10   1  21       57.36       80.00     21.85 o 
  -9   1  21       23.83       17.05     17.89 o 
  -8   1  21      108.41       77.67     20.59 o 
  -7   1  21      362.27      388.18     38.40 o 
  -6   1  21      133.53      155.01     59.02 o 
  -5   1  21      229.05      182.31     32.55 o 
  -4   1  21     1515.77     1467.39     75.96 o 
  -3   1  21       50.52       64.39     21.16 o 
  -2   1  21       83.45      103.01     23.34 o 
  -1   1  21       20.99       29.35     11.74 o 
   0   1  21      261.47      271.23     18.45 o 
   1   1  21      935.23     1024.30     39.08 o 
   2   1  21       26.47       36.54     13.04 o 
   3   1  21      395.95      438.57     43.70 o 
   4   1  21        1.46       -2.35     11.34 o 
   5   1  21      176.37      170.63     22.54 o 
   6   1  21      224.62      207.89     25.47 o 
   7   1  21        3.50        6.53     19.78 o 
   8   1  21       52.89       47.77     20.85 o 
   9   1  21      116.00      112.58     34.39 o 
 -14   2  21       18.20       38.61     29.98 o 
 -13   2  21      435.68      401.00     42.57 o 
 -12   2  21        3.67      -13.36     19.03 o 
 -11   2  21      332.83      353.45     38.12 o 
 -10   2  21       39.46       29.20     20.05 o 
  -9   2  21      195.38      200.91     29.07 o 
  -8   2  21      314.42      333.69     34.81 o 
  -7   2  21        0.90       -1.14     14.77 o 
  -6   2  21      698.83      732.00     37.22 o 
  -5   2  21      270.95      242.81     21.65 o 
  -4   2  21      441.02      407.82     31.67 o 
  -3   2  21     1112.45     1133.32     42.10 o 
  -2   2  21        5.98        7.16      9.53 o 
  -1   2  21        4.07        7.21      9.06 o 
   0   2  21      347.04      389.11     22.50 o 
   1   2  21       67.82       79.60     17.07 o 
   2   2  21      464.07      508.77     30.69 o 
   3   2  21       72.60       82.49     16.46 o 
   4   2  21      266.06      344.74     34.82 o 
   5   2  21      474.47      588.76     57.49 o 
   6   2  21        0.43        5.95     25.08 o 
   7   2  21      244.46      292.92     37.32 o 
   8   2  21       67.05       87.16     27.43 o 
   9   2  21       97.19       47.86     22.27 o 
 -13   3  21       20.18       12.83     21.84 o 
 -12   3  21       22.85        6.64     20.10 o 
 -11   3  21       16.51        3.56     19.21 o 
 -10   3  21       14.88       14.90     19.30 o 
  -9   3  21        6.30       14.43     20.18 o 
  -8   3  21       45.18       42.40     19.81 o 
  -7   3  21        0.07       -1.65     10.83 o 
  -6   3  21        1.23        3.60     15.26 o 
  -5   3  21       10.03        2.85      8.71 o 
  -4   3  21       74.71       74.11     11.37 o 
  -3   3  21       18.76       31.83      9.53 o 
  -2   3  21        7.42       12.29     10.36 o 
  -1   3  21        0.27       -0.24     11.42 o 
   0   3  21        7.51      -10.12     10.32 o 
   1   3  21       11.61        8.47     11.95 o 
   2   3  21       91.55       78.56     16.67 o 
   3   3  21        9.45        9.89     21.58 o 
   4   3  21        1.98       12.99     17.38 o 
   5   3  21        0.06      -15.95     15.95 o 
   6   3  21      105.78      141.24     28.77 o 
   7   3  21       23.14       29.04     23.99 o 
   8   3  21       24.45       57.29     38.82 o 
 -12   4  21       17.34        8.10     31.04 o 
 -11   4  21      112.46      101.81     27.13 o 
 -10   4  21       59.84       73.32     23.63 o 
  -9   4  21      135.34       95.83     19.20 o 
  -8   4  21      612.77      575.18     50.61 o 
  -7   4  21       34.94       15.00     17.52 o 
  -6   4  21      303.24      335.11     27.44 o 
  -5   4  21      210.04      205.95     17.36 o 
  -4   4  21      288.89      247.91     17.79 o 
  -3   4  21      472.24      452.81     22.85 o 
  -2   4  21       37.46       36.87     13.54 o 
  -1   4  21      296.42      303.90     24.98 o 
   0   4  21      130.84      160.29     19.97 o 
   1   4  21      119.90      133.53     31.95 o 
   2   4  21      533.21      625.68     44.50 o 
   3   4  21       72.85      105.25     24.89 o 
   4   4  21       71.71       99.45     24.46 o 
   5   4  21      100.33      108.25     25.31 o 
   6   4  21        6.59       14.87     19.27 o 
   7   4  21       83.92       39.43     25.79 o 
 -11   5  21       17.21       14.07     21.97 o 
 -10   5  21      100.99       87.79     21.15 o 
  -9   5  21      188.93      182.70     24.36 o 
  -8   5  21        2.44       15.99     14.73 o 
  -7   5  21      220.15      205.85     24.11 o 
  -6   5  21      119.47      115.12     19.70 o 
  -5   5  21       87.46      101.40     14.38 o 
  -4   5  21      201.52      189.97     17.10 o 
  -3   5  21        0.36       -4.51     11.05 o 
  -2   5  21      194.67      186.42     30.66 o 
  -1   5  21      109.58      114.13     18.77 o 
   0   5  21       71.76       92.94     18.18 o 
   1   5  21      349.09      366.02     36.15 o 
   2   5  21       12.08       10.63     18.04 o 
   3   5  21      239.99      311.23     35.56 o 
   4   5  21       95.12       90.16     24.89 o 
   5   5  21        7.51       10.07     20.45 o 
   6   5  21       68.16       74.01     26.55 o 
  -9   6  21       13.31        8.21     15.49 o 
  -8   6  21       10.61       21.45     17.11 o 
  -7   6  21       26.42       37.44     18.14 o 
  -6   6  21       26.58       54.18     21.84 o 
  -5   6  21        9.82       12.44     12.15 o 
  -4   6  21        4.48       14.60     12.21 o 
  -3   6  21        0.51       -4.28     11.49 o 
  -2   6  21       10.03       10.61     13.07 o 
  -1   6  21       11.95       12.73     17.63 o 
   0   6  21        4.27       -5.05     18.09 o 
   1   6  21        0.05      -11.06     17.93 o 
   2   6  21        1.42       -0.19     18.83 o 
   3   6  21        2.21       29.76     20.85 o 
   4   6  21        1.18        2.06     18.78 o 
  -6   7  21       14.83       11.82     18.43 o 
  -5   7  21       77.69       75.23     17.47 o 
  -4   7  21       41.32       49.62     17.65 o 
  -3   7  21        0.35      -11.34     15.50 o 
  -2   7  21       65.73       54.77     19.72 o 
  -1   7  21       13.58       25.31     23.07 o 
   0   7  21       20.50       27.47     24.06 o 
   1   7  21       42.74       52.09     20.76 o 
 -14   0  22        0.07        9.37     29.98 o 
 -13   0  22      622.88      632.71     73.36 o 
 -12   0  22       25.22       14.66     32.06 o 
 -11   0  22      315.11      384.73     56.52 o 
 -10   0  22      101.35      143.90     39.72 o 
  -9   0  22       95.12       58.42     28.26 o 
  -8   0  22      445.06      447.56     55.50 o 
  -7   0  22      744.97      600.22     64.55 o 
  -6   0  22      278.73      177.31     36.61 o 
  -5   0  22      170.23      209.09     39.16 o 
  -4   0  22       26.48      102.13     30.07 o 
  -3   0  22      242.66      194.57     36.29 o 
  -2   0  22       18.66       36.47     22.64 o 
  -1   0  22        0.90        3.43     16.80 o 
   0   0  22      896.17      969.78     77.54 o 
   1   0  22      192.09      182.27     32.71 o 
   2   0  22     1624.51     1745.03    118.79 o 
   3   0  22      680.41      822.19     51.46 o 
   4   0  22      118.31      133.94     25.20 o 
   5   0  22      651.44      773.48     90.88 o 
   6   0  22       16.58       48.37     22.72 o 
   7   0  22       28.35       12.30     34.11 o 
   8   0  22       82.24       78.89     40.70 o 
   9   0  22       33.88       16.94     33.60 o 
 -14   1  22       58.32       77.40     51.30 o 
 -13   1  22        1.41      -17.71     17.71 o 
 -12   1  22      132.21      106.31     26.73 o 
 -11   1  22       46.84       30.48     19.89 o 
 -10   1  22       84.63      115.40     47.96 o 
  -9   1  22       80.47       74.91     21.34 o 
  -8   1  22      245.95      218.80     30.33 o 
  -7   1  22       45.04       72.25     23.60 o 
  -6   1  22       65.58       64.54     18.82 o 
  -5   1  22       16.96        3.36     13.21 o 
  -4   1  22      618.97      652.60     44.62 o 
  -3   1  22       15.85       20.48     15.41 o 
  -2   1  22        6.96       -5.92     13.76 o 
  -1   1  22        5.67       14.06      9.93 o 
   0   1  22       16.73        5.75      8.67 o 
   1   1  22      316.19      320.50     20.61 o 
   2   1  22      408.41      421.61     28.14 o 
   3   1  22       15.44        7.02     13.66 o 
   4   1  22       32.70       54.32     15.74 o 
   5   1  22       50.33       42.58     22.09 o 
   6   1  22       63.59       65.22     25.38 o 
   7   1  22        8.79       18.80     18.11 o 
   8   1  22        0.17       -6.42     18.03 o 
   9   1  22      185.04      227.98     41.50 o 
 -13   2  22        4.59        7.62     20.91 o 
 -12   2  22       29.47       35.10     26.50 o 
 -11   2  22       32.17       25.10     20.45 o 
 -10   2  22      146.23      100.21     28.07 o 
  -9   2  22        0.06      -17.07     17.07 o 
  -8   2  22      154.27      171.94     27.84 o 
  -7   2  22       35.49       38.07     18.55 o 
  -6   2  22        0.73      -16.59     16.59 o 
  -5   2  22       34.26       43.93     13.40 o 
  -4   2  22       61.84       73.20     14.19 o 
  -3   2  22        1.79        9.02     11.43 o 
  -2   2  22       34.23       49.76     11.98 o 
  -1   2  22      159.45      143.21     15.69 o 
   0   2  22      132.82      129.77     15.01 o 
   1   2  22        1.41        4.90     11.49 o 
   2   2  22      130.76      124.45     38.14 o 
   3   2  22       65.29       62.98     19.02 o 
   4   2  22      155.38      145.87     26.77 o 
   5   2  22      183.79      242.64     80.44 o 
   6   2  22        6.98       20.30     21.63 o 
   7   2  22       46.06       82.08     27.61 o 
   8   2  22        2.64      -32.61     39.63 o 
 -13   3  22        3.26      -19.95     19.95 o 
 -12   3  22      217.91      180.24     34.36 o 
 -11   3  22      287.88      239.71     35.13 o 
 -10   3  22       15.61       11.03     19.75 o 
  -9   3  22      488.68      509.47     44.93 o 
  -8   3  22       67.05       77.84     50.72 o 
  -7   3  22      469.73      427.61     39.39 o 
  -6   3  22      595.77      626.32     35.22 o 
  -5   3  22       14.66       15.10     10.09 o 
  -4   3  22      839.75      890.41     32.91 o 
  -3   3  22       69.59       84.24     20.17 o 
  -2   3  22      359.91      396.29     34.96 o 
  -1   3  22      246.83      296.48     30.21 o 
   0   3  22       29.91       10.03     19.09 o 
   1   3  22      546.98      580.57     34.09 o 
   2   3  22      289.00      276.38     24.93 o 
   3   3  22        8.51        3.79     12.82 o 
   4   3  22      161.07      181.77     30.51 o 
   5   3  22        7.32       29.79     24.83 o 
   6   3  22      114.23      136.15     33.53 o 
   7   3  22      113.42       61.09     27.84 o 
   8   3  22       15.76        1.11     31.60 o 
 -12   4  22        3.47        1.43     22.18 o 
 -11   4  22       18.23       28.03     35.59 o 
 -10   4  22       15.33       21.63     20.56 o 
  -9   4  22        3.10       -8.43     19.17 o 
  -8   4  22      103.95      118.92     19.79 o 
  -7   4  22       45.46       63.77     32.92 o 
  -6   4  22       12.68       15.05     10.05 o 
  -5   4  22      144.13      145.39     23.27 o 
  -4   4  22       10.69        4.81      9.82 o 
  -3   4  22      145.54      155.85     15.75 o 
  -2   4  22      126.87      129.78     29.73 o 
  -1   4  22        4.63      -12.08     12.22 o 
   0   4  22      206.56      249.25     24.11 o 
   1   4  22      128.80      149.13     20.48 o 
   2   4  22       35.98       44.33     27.75 o 
   3   4  22       20.15       29.10     18.58 o 
   4   4  22        0.06       -0.94     18.33 o 
   5   4  22       90.85       93.07     43.55 o 
   6   4  22       20.11       12.39     20.93 o 
   7   4  22        0.74       17.67     22.37 o 
 -11   5  22       72.89       61.04     26.47 o 
 -10   5  22        5.58       24.22     17.76 o 
  -9   5  22       60.21       62.46     19.32 o 
  -8   5  22       26.58       18.50     17.09 o 
  -7   5  22      137.97      138.72     21.52 o 
  -6   5  22      216.70      240.20     18.86 o 
  -5   5  22        8.76       -0.25     10.54 o 
  -4   5  22       40.26       33.24     12.40 o 
  -3   5  22       27.15       22.72     11.57 o 
  -2   5  22      115.73      123.10     20.24 o 
  -1   5  22       21.50       13.76     14.47 o 
   0   5  22       31.14        1.97     13.22 o 
   1   5  22       47.01       71.26     22.65 o 
   2   5  22       12.48       28.07     19.91 o 
   3   5  22        4.61       15.26     19.37 o 
   4   5  22        9.26        9.17     20.52 o 
   5   5  22        1.24       18.90     21.61 o 
  -8   6  22       98.54       91.44     21.79 o 
  -7   6  22       32.31       53.51     18.46 o 
  -6   6  22      125.49      100.07     15.20 o 
  -5   6  22      268.13      274.50     22.82 o 
  -4   6  22        0.11        8.96     12.94 o 
  -3   6  22      192.90      198.02     21.00 o 
  -2   6  22      199.55      225.66     27.52 o 
  -1   6  22       12.15       29.78     20.83 o 
   0   6  22      162.04      162.83     28.04 o 
   1   6  22       57.13       48.34     22.98 o 
   2   6  22       27.18       16.77     22.70 o 
   3   6  22       18.04       41.62     22.16 o 
  -4   7  22       10.89       11.37     12.18 o 
  -3   7  22        4.10       27.24     17.42 o 
  -2   7  22       21.29       39.10     21.86 o 
  -1   7  22       58.93       57.67     23.71 o 
 -13   1  23       65.02       98.72     26.72 o 
 -12   1  23       73.89       49.97     25.28 o 
 -11   1  23      346.35      368.69     85.45 o 
 -10   1  23       22.11       11.75     18.69 o 
  -9   1  23       27.14        3.77     18.43 o 
  -8   1  23        5.73       -4.78     16.11 o 
  -7   1  23      394.78      361.68     36.40 o 
  -6   1  23      178.22      197.84     61.99 o 
  -5   1  23        9.45        6.36     15.34 o 
  -4   1  23      421.98      390.78     39.54 o 
  -3   1  23      251.48      283.36     56.19 o 
  -2   1  23       56.54       16.77     15.64 o 
  -1   1  23      131.27      137.32     22.67 o 
   0   1  23      171.80      169.35     37.30 o 
   1   1  23      148.52      159.86     18.47 o 
   2   1  23      643.74      689.04     37.08 o 
   3   1  23       28.21       33.51     15.28 o 
   4   1  23      147.04      200.08     52.06 o 
   5   1  23        8.97       18.12     21.50 o 
   6   1  23      226.83      270.97     50.23 o 
   7   1  23      115.67      160.86     35.73 o 
   8   1  23        0.23       -1.81     24.23 o 
 -13   2  23      212.52      257.70     37.43 o 
 -12   2  23      128.31       96.86     25.96 o 
 -11   2  23       27.21       15.56     20.77 o 
 -10   2  23       93.66      102.68     25.30 o 
  -9   2  23       79.76       47.27     61.23 o 
  -8   2  23       67.11       59.82     30.23 o 
  -7   2  23      572.85      643.37     85.08 o 
  -6   2  23      108.74       94.30     22.69 o 
  -5   2  23      511.75      547.51     86.70 o 
  -4   2  23      256.20      288.00     27.98 o 
  -3   2  23      313.29      313.39     25.09 o 
  -2   2  23      593.53      679.79     35.59 o 
  -1   2  23      114.97      100.97     25.41 o 
   0   2  23      254.67      331.96     25.92 o 
   1   2  23      373.36      373.22     27.49 o 
   2   2  23       28.72        5.26     13.17 o 
   3   2  23       79.04       79.19     17.87 o 
   4   2  23        3.72        9.46     19.44 o 
   5   2  23      358.65      446.08     43.06 o 
   6   2  23      144.70      186.34     35.50 o 
   7   2  23       18.46       29.79     24.81 o 
 -12   3  23        1.44        9.20     28.86 o 
 -11   3  23        6.22       17.45     21.72 o 
 -10   3  23       21.65       13.47     19.61 o 
  -9   3  23        8.08      -16.88     16.88 o 
  -8   3  23       93.69       71.69     52.16 o 
  -7   3  23       25.05       37.02     24.89 o 
  -6   3  23        0.05       -6.15     12.12 o 
  -5   3  23      158.49      145.11     26.02 o 
  -4   3  23        0.16       12.07     10.81 o 
  -3   3  23       17.01       16.79     11.22 o 
  -2   3  23       91.79      117.40     15.65 o 
  -1   3  23        0.61        8.96     12.01 o 
   0   3  23       57.01       44.18     14.72 o 
   1   3  23        4.78        6.62     13.91 o 
   2   3  23       17.53        7.92     15.54 o 
   3   3  23      124.59      148.47     48.19 o 
   4   3  23      118.82      120.88     27.79 o 
   5   3  23      111.87       79.83     26.01 o 
   6   3  23        5.41       28.13     35.45 o 
   7   3  23        5.81       35.83     40.23 o 
 -11   4  23        0.10      -11.05     27.75 o 
 -10   4  23      169.17      123.20     44.85 o 
  -9   4  23       92.81       87.78     26.27 o 
  -8   4  23      127.20       98.15     26.23 o 
  -7   4  23      416.15      397.30     55.08 o 
  -6   4  23       42.24       34.85     12.51 o 
  -5   4  23      121.11      142.77     15.74 o 
  -4   4  23       59.28       55.98     14.78 o 
  -3   4  23      267.20      285.17     22.74 o 
  -2   4  23      785.12      904.47     86.31 o 
  -1   4  23        5.07        6.94     13.32 o 
   0   4  23      121.28      129.78     19.51 o 
   1   4  23       37.07       16.28     13.60 o 
   2   4  23       64.85       46.84     21.49 o 
   3   4  23      221.71      314.70     39.14 o 
   4   4  23        2.01        5.56     20.09 o 
   5   4  23        7.58       -5.76     32.11 o 
   6   4  23       50.20       44.50     25.34 o 
 -10   5  23       12.59        2.94     22.82 o 
  -9   5  23      153.79      133.18     23.21 o 
  -8   5  23      311.03      324.42     43.30 o 
  -7   5  23        6.58        5.16     18.86 o 
  -6   5  23      109.78      114.31     15.69 o 
  -5   5  23        0.32        4.02     10.83 o 
  -4   5  23      152.53      137.04     17.89 o 
  -3   5  23      218.55      205.75     21.05 o 
  -2   5  23        1.42        7.94     14.79 o 
  -1   5  23       43.71       27.99     15.27 o 
   0   5  23       11.47        1.70     14.27 o 
   1   5  23      127.83      110.12     25.40 o 
   2   5  23      161.75      171.57     30.09 o 
   3   5  23        2.11       16.62     20.38 o 
   4   5  23       90.61       86.12     25.54 o 
  -7   6  23        1.16        5.30     16.49 o 
  -6   6  23        0.97       16.00     12.81 o 
  -5   6  23        3.10       11.03     12.61 o 
  -4   6  23        0.53        3.97     13.18 o 
  -3   6  23        7.13        9.39     14.73 o 
  -2   6  23       14.36        2.14     15.84 o 
  -1   6  23        0.43      -17.65     17.65 o 
   0   6  23       14.25       20.65     20.53 o 
   1   6  23       29.04       30.88     21.55 o 
   2   6  23        0.28       25.78     20.71 o 
 -13   0  24        2.01       -3.76     32.62 o 
 -12   0  24      171.19      121.95     40.74 o 
 -11   0  24      131.78      136.61     41.53 o 
 -10   0  24      288.64      344.17     55.68 o 
  -9   0  24      229.13      181.20     44.08 o 
  -8   0  24       12.20       -8.68     22.92 o 
  -7   0  24      296.75      338.79     51.32 o 
  -6   0  24        1.42      -17.31     21.16 o 
  -5   0  24      613.68      683.93     70.44 o 
  -4   0  24      849.13      965.46     83.15 o 
  -3   0  24      121.55      163.43     35.41 o 
  -2   0  24       10.06       -6.22     18.84 o 
  -1   0  24        3.94        5.85     21.02 o 
   0   0  24      386.81      350.20     45.89 o 
   2   0  24      147.50      134.94     31.28 o 
   7   0  24       18.17       32.11     35.68 o 
 -13   1  24       62.26       78.63     25.66 o 
 -12   1  24        3.91       26.65     23.07 o 
 -11   1  24       14.98       -0.12     21.95 o 
 -10   1  24       23.33       22.94     22.16 o 
  -9   1  24        9.58        8.73     20.62 o 
  -8   1  24       76.05       77.23     22.07 o 
  -7   1  24      109.45       87.18     23.73 o 
  -6   1  24        0.82       34.08     21.93 o 
  -5   1  24      220.21      207.15     29.67 o 
  -4   1  24       33.04       50.91     26.52 o 
  -3   1  24       92.31      112.56     25.03 o 
  -2   1  24       87.69       89.74     21.62 o 
  -1   1  24      193.54      178.87     25.44 o 
   0   1  24      149.32       73.89     23.85 o 
   1   1  24        0.04       40.51     23.57 o 
   2   1  24      144.29      158.44     37.59 o 
   3   1  24       82.11       94.87     21.90 o 
   4   1  24       28.76       31.35     22.23 o 
   5   1  24       32.91       16.12     20.82 o 
   6   1  24        0.14        7.97     22.99 o 
   7   1  24        5.67       30.94     26.20 o 
 -12   2  24       88.23       91.59     27.66 o 
 -11   2  24       28.22       10.88     19.57 o 
 -10   2  24        1.99      -13.23     20.23 o 
  -9   2  24       17.35       19.24     21.03 o 
  -8   2  24      120.90      162.17     27.76 o 
  -7   2  24      320.41      389.54     39.61 o 
  -6   2  24        1.75       17.91     29.84 o 
  -5   2  24      128.02      118.99     23.53 o 
  -4   2  24       92.02       70.25     52.95 o 
  -3   2  24        4.41       -9.04     14.15 o 
  -2   2  24       18.42       26.82     13.46 o 
  -1   2  24       19.98       22.50     13.21 o 
   0   2  24      116.83      132.64     19.64 o 
   1   2  24      101.83       89.54     18.71 o 
   2   2  24        0.93      -12.00     12.00 o 
   3   2  24       55.78       75.66     18.83 o 
   4   2  24       15.33       19.13     28.68 o 
   5   2  24        8.83       26.87     22.69 o 
   6   2  24      114.91      128.03     30.94 o 
   7   2  24        0.39       25.24     34.15 o 
 -12   3  24        8.40      -20.58     22.09 o 
 -11   3  24       68.00       65.72     27.92 o 
 -10   3  24       41.32       44.31     24.64 o 
  -9   3  24       35.21        0.25     31.23 o 
  -8   3  24      479.54      439.58     42.06 o 
  -7   3  24       95.35       86.79     24.49 o 
  -6   3  24      195.52      221.47     36.33 o 
  -5   3  24      341.55      325.58     26.87 o 
  -4   3  24        0.36        4.30     14.92 o 
  -3   3  24      373.25      350.22     30.86 o 
  -2   3  24       99.08       89.80     17.87 o 
  -1   3  24      253.19      311.74     26.23 o 
   0   3  24      336.06      379.90     45.42 o 
   1   3  24       12.18       19.35     15.28 o 
   2   3  24      239.18      230.37     25.10 o 
   3   3  24       11.78       16.59     22.09 o 
   4   3  24       99.41      103.14     49.21 o 
   5   3  24      179.67      163.64     34.39 o 
   6   3  24       19.09       19.75     23.50 o 
 -11   4  24        9.50       14.79     40.51 o 
 -10   4  24       20.75       40.55     24.79 o 
  -9   4  24      111.62       90.45     52.34 o 
  -8   4  24       68.62      111.46     26.72 o 
  -7   4  24       54.63       50.70     17.26 o 
  -6   4  24       21.21       12.24     14.75 o 
  -5   4  24       55.05       20.13     11.75 o 
  -4   4  24       70.29       65.53     14.16 o 
  -3   4  24        7.80        9.55     13.80 o 
  -2   4  24       44.57       44.56     16.63 o 
  -1   4  24      175.56      143.62     21.03 o 
   0   4  24        1.48       -7.23     13.10 o 
   1   4  24       70.83       84.48     18.81 o 
   2   4  24        0.06       21.77     20.47 o 
   3   4  24       41.15       64.64     23.95 o 
   4   4  24       42.80        4.79     22.25 o 
   5   4  24        1.69        8.84     21.93 o 
  -9   5  24       52.64       41.34     24.12 o 
  -8   5  24       56.64       71.45     26.02 o 
  -7   5  24        0.36        6.73     11.89 o 
  -6   5  24       24.36       29.93     12.98 o 
  -5   5  24       30.35       19.48     12.06 o 
  -4   5  24        0.90       10.18     12.72 o 
  -3   5  24      125.99       96.31     27.17 o 
  -2   5  24        3.41       19.07     16.24 o 
  -1   5  24        0.29       16.14     15.38 o 
   0   5  24        1.13        6.81     15.83 o 
   1   5  24        4.48        4.09     19.71 o 
   2   5  24        9.02       18.87     19.92 o 
   3   5  24        1.73        7.34     19.01 o 
  -6   6  24       44.88       27.38     13.62 o 
  -5   6  24       30.94       51.37     15.33 o 
  -4   6  24      134.12      125.33     18.37 o 
  -3   6  24        4.83      -11.44     15.95 o 
  -2   6  24      182.52      170.39     29.94 o 
  -1   6  24       36.73       61.48     21.05 o 
   0   6  24        0.98        6.45     17.90 o 
 -12   1  25       33.56       15.37     36.01 o 
 -11   1  25       36.50       13.88     21.59 o 
 -10   1  25      205.76      199.35     33.33 o 
  -9   1  25        2.31       21.35     25.03 o 
  -8   1  25      374.76      329.27     37.26 o 
  -7   1  25      246.07      202.82     30.58 o 
  -6   1  25      169.48      165.40     29.05 o 
  -5   1  25      375.69      415.41     39.83 o 
  -4   1  25        5.88       -4.84     15.87 o 
  -3   1  25      154.57      170.01     27.61 o 
  -2   1  25      151.55      187.73     27.77 o 
  -1   1  25       75.48       40.57     24.71 o 
   0   1  25      165.74      124.63     23.47 o 
   1   1  25       35.67       51.74     24.22 o 
   2   1  25      131.75      115.45     33.22 o 
   4   1  25        7.82       43.15     33.36 o 
   5   1  25      206.22      204.95     35.10 o 
   6   1  25       35.33       50.30     36.24 o 
 -12   2  25       86.72       95.27     26.93 o 
 -11   2  25       76.50       26.41     23.95 o 
 -10   2  25       25.89       -0.34     24.57 o 
  -9   2  25      116.30      119.50     28.11 o 
  -8   2  25      153.72      130.10     59.84 o 
  -7   2  25       94.85       78.05     22.86 o 
  -6   2  25      354.60      299.76     51.04 o 
  -5   2  25       71.86       55.20     28.65 o 
  -4   2  25      120.20      108.63     24.66 o 
  -3   2  25      188.92      175.55     27.97 o 
  -2   2  25       98.49      117.04     24.06 o 
  -1   2  25      559.19      467.42     56.98 o 
   0   2  25       11.12       21.85     17.84 o 
   1   2  25      175.91      199.18     45.47 o 
   2   2  25       84.45      119.91     21.78 o 
   3   2  25      154.17      154.33     23.01 o 
   4   2  25      242.23      248.13     35.63 o 
   5   2  25        4.09       -3.87     22.61 o 
   6   2  25       11.74        1.55     23.95 o 
 -11   3  25       12.04        0.14     36.94 o 
 -10   3  25        2.52      -13.11     21.60 o 
  -9   3  25        6.25       17.31     20.62 o 
  -8   3  25       20.22        3.06     20.20 o 
  -7   3  25       13.81       13.30     44.96 o 
  -6   3  25        0.07      -11.03     17.65 o 
  -5   3  25       12.49       35.88     20.83 o 
  -4   3  25       21.60       25.43     14.46 o 
  -3   3  25       18.06       -8.40     13.78 o 
  -2   3  25       32.00       28.70     31.48 o 
  -1   3  25        1.62       12.67     14.02 o 
   0   3  25        0.01       -9.52     15.35 o 
   1   3  25       31.51       42.63     17.05 o 
   2   3  25        1.39       23.22     16.10 o 
   3   3  25        1.24       16.66     19.80 o 
   4   3  25       32.78       36.72     24.66 o 
   5   3  25        5.16      -21.69     21.69 o 
 -10   4  25        0.33       -9.10     25.07 o 
  -9   4  25      147.90       85.06     54.96 o 
  -8   4  25       22.99       -6.49     22.25 o 
  -7   4  25       75.36       72.67     19.18 o 
  -6   4  25       88.63       56.52     17.61 o 
  -5   4  25        0.16       18.80     15.08 o 
  -4   4  25      157.41      130.66     21.78 o 
  -3   4  25       58.79       36.73     26.01 o 
  -2   4  25       32.06        3.81     21.34 o 
  -1   4  25       80.32       71.23     18.43 o 
   0   4  25        0.00        9.46     15.11 o 
   1   4  25      223.70      224.33     26.51 o 
   2   4  25       93.69       96.00     39.84 o 
   3   4  25        2.58        1.80     20.41 o 
   4   4  25       11.79       -2.16     38.65 o 
  -8   5  25       38.10       56.33     19.61 o 
  -7   5  25       65.52       23.90     16.84 o 
  -6   5  25       15.37        7.54     12.78 o 
  -5   5  25      114.65      134.79     19.28 o 
  -4   5  25        0.29       12.99     16.01 o 
  -3   5  25      135.94      127.46     21.25 o 
  -2   5  25       40.51       38.26     17.26 o 
  -1   5  25       11.42       17.82     16.90 o 
   0   5  25      166.05      173.32     44.60 o 
   1   5  25       59.52       53.13     24.46 o 
   2   5  25       22.69       11.09     35.82 o 
 -12   0  26        6.74      -11.09     37.82 o 
 -11   0  26      220.74      215.59     52.48 o 
 -10   0  26      146.18      174.71     47.56 o 
  -9   0  26        9.93       19.03     28.68 o 
  -8   0  26      439.45      574.47     68.63 o 
  -7   0  26        7.12        8.91     29.42 o 
  -6   0  26      270.85      296.19     51.51 o 
  -5   0  26        1.31       29.28     26.22 o 
  -4   0  26      514.54      492.24     61.86 o 
  -3   0  26      651.31      679.02     69.88 o 
  -2   0  26       13.37        0.74     22.78 o 
  -1   0  26      453.20      370.99     50.86 o 
   0   0  26       65.85       75.40     29.05 o 
   1   0  26       70.40      131.09     32.71 o 
 -11   1  26        0.02       -1.34     21.75 o 
 -10   1  26       48.04       27.09     21.71 o 
  -9   1  26       75.16       27.29     23.32 o 
  -8   1  26        5.21       -3.75     25.85 o 
  -7   1  26       47.14       73.38     34.76 o 
  -6   1  26        6.75       22.87     18.91 o 
  -5   1  26       34.76       21.24     19.07 o 
  -4   1  26      187.06      175.55     29.59 o 
  -3   1  26        1.16       26.37     18.85 o 
  -2   1  26      100.54       76.87     21.79 o 
  -1   1  26        0.49      -14.80     14.80 o 
   0   1  26      104.96       75.96     30.77 o 
   1   1  26      227.40      179.81     38.84 o 
   2   1  26        1.36      -20.51     20.51 o 
 -11   2  26       26.78       12.80     22.88 o 
 -10   2  26        7.86       -3.74     21.25 o 
  -9   2  26       34.53       40.60     23.91 o 
  -8   2  26       60.05       79.70     25.67 o 
  -7   2  26        2.03      -18.47     18.47 o 
  -6   2  26       49.83       12.56     17.46 o 
  -5   2  26        5.40       -3.79     18.36 o 
  -4   2  26      154.28      144.61     69.07 o 
  -3   2  26       50.12       63.24     22.34 o 
  -2   2  26        0.02       -0.85     16.86 o 
  -1   2  26       35.81       86.68     31.83 o 
   0   2  26        5.50      -20.46     20.46 o 
   1   2  26       97.51       76.61     30.07 o 
   2   2  26       45.28       47.86     21.16 o 
   3   2  26       12.99       21.00     45.22 o 
   4   2  26       30.93       61.48     26.44 o 
   5   2  26       47.85       41.58     33.29 o 
 -10   3  26       42.19       -3.83     19.62 o 
  -9   3  26       58.89       28.54     43.04 o 
  -8   3  26       57.17       55.22     25.01 o 
  -7   3  26      302.26      317.26     45.08 o 
  -6   3  26        4.13       33.61     21.14 o 
  -5   3  26      185.73      175.80     29.65 o 
  -4   3  26      117.73       89.75     24.47 o 
  -3   3  26        3.54       28.95     24.55 o 
  -2   3  26      132.58      147.03     34.87 o 
  -1   3  26       39.46       12.65     19.49 o 
   0   3  26      136.61       92.53     38.28 o 
   1   3  26      218.78      249.87     26.49 o 
   2   3  26       25.44       36.06     17.80 o 
   3   3  26       87.85      156.68     31.78 o 
   4   3  26        3.86      -16.48     27.05 o 
  -9   4  26        0.84      -19.63     30.49 o 
  -8   4  26      118.05       99.45     29.26 o 
  -7   4  26        2.41       -0.95     36.15 o 
  -6   4  26       81.09       45.43     36.73 o 
  -5   4  26       24.24       35.52     17.47 o 
  -4   4  26       59.09       66.51     29.65 o 
  -3   4  26       57.71       38.79     19.79 o 
  -2   4  26        0.66       -7.09     14.49 o 
  -1   4  26       33.76       38.89     20.81 o 
   0   4  26       78.92      102.11     21.72 o 
   1   4  26        0.19        5.11     17.30 o 
   2   4  26       15.95       45.97     23.86 o 
  -6   5  26        1.75       -5.20     15.43 o 
  -5   5  26        8.03       12.32     24.34 o 
  -4   5  26        8.61       24.17     23.10 o 
  -3   5  26        0.17      -11.39     18.43 o 
  -2   5  26       16.61       32.97     17.80 o 
  -1   5  26        0.64       18.21     17.07 o 
   0   5  26       20.42       41.58     31.60 o 
 -11   1  27        3.17       20.93     25.63 o 
 -10   1  27        8.32       -4.15     22.62 o 
  -9   1  27       85.75      107.13     42.57 o 
  -8   1  27        4.24       23.90     31.14 o 
  -7   1  27      544.29      570.70     49.48 o 
  -6   1  27      126.98      121.88     27.91 o 
  -5   1  27      177.10      179.62     30.65 o 
  -4   1  27      478.90      430.34     41.23 o 
  -3   1  27       22.67       29.78     18.57 o 
  -2   1  27       86.49       34.54     21.65 o 
  -1   1  27       57.79       24.94     18.90 o 
   2   1  27        1.43      -21.95     21.95 o 
 -10   2  27       25.95       24.59     34.04 o 
  -9   2  27        0.28       12.46     23.28 o 
  -8   2  27      372.59      376.58     41.31 o 
  -7   2  27       40.69       37.26     24.45 o 
  -6   2  27      137.86      112.94     28.00 o 
  -5   2  27      206.73      283.80     93.99 o 
  -4   2  27        2.68      -16.85     16.85 o 
  -3   2  27       69.82       42.04     30.00 o 
  -2   2  27       57.11       35.75     33.87 o 
  -1   2  27       11.70       34.38     28.68 o 
   0   2  27      178.48      203.48     42.46 o 
   1   2  27        3.13      -16.66     22.04 o 
   2   2  27      338.19      335.45     51.74 o 
   3   2  27        0.52       25.01     29.14 o 
  -9   3  27       17.91       25.00     22.63 o 
  -8   3  27      100.12       78.72     45.01 o 
  -7   3  27        0.06       -7.24     33.73 o 
  -6   3  27        9.94      -17.48     17.70 o 
  -5   3  27       44.31       36.78     20.95 o 
  -4   3  27        5.43      -18.71     18.71 o 
  -3   3  27       35.51       72.44     34.76 o 
  -2   3  27       23.45       39.30     32.57 o 
  -1   3  27       25.15       29.56     29.65 o 
   0   3  27       42.56        1.14     18.84 o 
   1   3  27        0.46       34.25     20.71 o 
   2   3  27       95.08      124.95     40.42 o 
  -7   4  27       16.16       42.68     45.85 o 
  -6   4  27       47.04       29.93     22.82 o 
  -5   4  27       44.51       34.43     37.40 o 
  -4   4  27        2.82       13.84     25.10 o 
  -3   4  27       56.98       49.01     24.10 o 
  -2   4  27       32.70       33.96     36.73 o 
  -1   4  27       31.42       16.45     22.41 o 
   0   4  27       84.44       83.46     21.73 o 
   1   4  27        0.00      -12.58     32.25 o 
 -10   0  28      197.85      119.58     42.92 o 
  -9   0  28      280.25      220.55     52.95 o 
  -8   0  28      129.54      170.30     48.72 o 
  -7   0  28      213.62      184.87     46.36 o 
  -6   0  28       40.21       56.47     34.62 o 
  -5   0  28      426.05      463.66     63.39 o 
  -4   0  28       18.14      -27.47     27.47 o 
  -3   0  28      145.48       91.04     35.68 o 
  -2   0  28      200.55      239.30     46.08 o 
  -1   0  28       20.72        9.65     26.82 o 
   0   0  28      600.56      654.47     67.47 o 
  -9   1  28       18.48       23.61     33.87 o 
  -8   1  28       34.43       17.64     24.48 o 
  -7   1  28      107.76      147.87     34.04 o 
  -6   1  28       75.11       27.18     23.76 o 
  -5   1  28        0.01      -31.20     34.71 o 
  -4   1  28       17.80       -6.25     21.07 o 
  -3   1  28        0.50        6.86     18.89 o 
  -2   1  28        8.06        3.53     35.08 o 
  -1   1  28      111.74      128.24     26.48 o 
   0   1  28       38.72      103.76     35.17 o 
   1   1  28       89.33       79.12     31.51 o 
  -9   2  28        0.84        5.89     23.10 o 
  -8   2  28       40.87       70.15     25.85 o 
  -7   2  28       96.33      103.76     28.06 o 
  -6   2  28        0.33       18.14     48.63 o 
  -5   2  28       56.64       45.66     22.35 o 
  -4   2  28        6.74       13.90     19.21 o 
  -3   2  28       26.23       15.47     25.61 o 
  -2   2  28       11.76       20.28     28.45 o 
  -1   2  28       11.23       46.91     30.67 o 
   0   2  28       34.98       19.95     30.77 o 
   1   2  28        0.11       -2.18     26.68 o 
   2   2  28       35.50       61.76     30.72 o 
  -7   3  28       45.80       35.54     21.71 o 
  -6   3  28      151.99      112.32     27.93 o 
  -5   3  28        0.38       -9.52     21.53 o 
  -4   3  28       84.27       94.99     46.33 o 
  -3   3  28       11.65       58.42     36.33 o 
  -2   3  28       21.00      -11.09     30.81 o 
  -1   3  28      107.28       67.93     36.84 o 
   0   3  28       33.32       14.90     31.79 o 
   1   3  28       82.07      102.74     40.74 o 
  -4   4  28        0.49      -26.40     31.79 o 
  -3   4  28       56.67       27.56     36.84 o 
  -8   1  29      211.30      200.81     36.09 o 
  -7   1  29        9.39      -14.36     25.27 o 
  -6   1  29      123.35      104.07     29.69 o 
  -5   1  29       37.19       12.32     25.68 o 
  -4   1  29       97.78      112.53     27.30 o 
  -3   1  29      206.73      195.04     31.69 o 
  -2   1  29       36.55        9.08     20.45 o 
  -1   1  29       62.04       48.21     30.07 o 
   0   1  29       56.43      161.48     42.37 o 
   1   1  29      125.24       96.89     35.92 o 
  -7   2  29      179.84      184.66     35.25 o 
  -6   2  29        3.28       18.98     24.93 o 
  -5   2  29      172.74      174.02     73.66 o 
  -4   2  29       61.99       58.46     26.89 o 
  -3   2  29        3.46        4.01     20.63 o 
  -2   2  29       44.38       52.81     34.38 o 
  -1   2  29       21.68       21.58     32.02 o 
   0   2  29       51.19       19.30     34.25 o 
  -5   3  29        0.13        7.95     25.78 o 
  -4   3  29        2.03       16.71     38.19 o 
  -3   3  29        3.32       75.64     38.61 o 
  -2   3  29        1.33      -30.53     32.48 o 
  -6   0  30      133.93      155.17     48.40 o 
  -5   0  30       12.00       -7.93     34.57 o 
  -4   0  30      161.01       79.12     37.22 o 
  -3   0  30        9.56       -0.05     27.15 o 
  -2   0  30       86.83       57.17     34.20 o 
  -1   0  30      151.10       65.71     34.48 o 
  -6   1  30       49.85       28.47     25.56 o 
  -5   1  30       51.19        8.38     23.60 o 
  -4   1  30        3.00       12.70     25.25 o 
  -3   1  30       40.83       27.02     22.47 o 
  -2   1  30        1.83       -5.51     33.90 o 
                                                 
